# Supplementary material for: A cross-sectional study on the physical and mental health condition of university newcomers in Bangladesh
Source: Discov Ment Health. 2025 Aug 20;5(1):129. doi: 10.1007/s44192-025-00276-5 (PMC12367575; doi:10.1007/s44192-025-00276-5)
Supplement: Supplementary file 2 — Supplementary Material 2 [file 44192_2025_276_MOESM2_ESM.xlsx]

## Sheet: Form Responses 1
Timestamp	Email Address	1. Name of the participant	2. Sex	3. Your present age	4. Contact/ Mail	5. Institution	6. Academic session (When you were in 1st year/ 1st-2nd semester)	7. Home district	8. Are you	9. Did you become sick when you were a newcomer?	10. How often were you sick?	11. What was that sickness? (Multiple answers can be chosen)	12. Do you have any particular previous disease history?	13. If "Yes", what is that disease? Otherwise, write N/A	14. Present condition of that disease	15. Did you consult a doctor?	16. Do/ Did you take medications?	17. Which methods of medications do you follow? (Multiple answers can be chosen)	18. Types of medications you follow in general (Multiple can be chosen)	19. Name or group of medicine you take (Multiple answers can be chosen)	20. Do you use Inhaler?	21. When you were a newcomer had you been hospitalized?	22. Had you been to the "Medical center" of the university?	23. If "Yes", did the medical center take action? Otherwise write N/A	24. Food you take are (Multiple answers can be chosen)	25. Do you intake street food	26. Water you intake	27. Place you live is	28. Skin disease	29. Environmental factors affecting you (Multiple answers can be chosen)	30. Were you affected by COVID-19?	31. Were you vaccinated?	32. COVID-19 vaccine you took	33. Number of COVID vaccine doses you took	34. Do you feel mental pressure?	35. How often do you feel pressurized?	36. If you feel pressurized what can be the reason? (Multiple answers can be chosen)	37. Your relationship with your parents	38. Can you interact with people easily?	39. Ever consulted a counselor?	40. Ever consulted with a student advisor for academic purpose?	41. Are you studying at your desired institute?	42. Are you studying your desired subject?	43. Can you cope with academic pressure?	44. Mental problem you often face (Multiple answers can be chosen)	45. Any medicine you take for mental illness?	46. Do you need sleeping pills?	47. Do you share your problems with anyone?	48. You can control your emotion
2022-10-31 18:50:49	onnesha125@gmail.com	Onnesha Saha	Female	21-23	onnesha125@gmail.com	Jahangirnagar University	1st year (2020-2021)	Dhaka	Non-resident of hall	No	Never	N/A	Yes	Food poisoning	N/A	Yes	Yes	Oral (If you had tablet, syrup and others)	Allopathy	Zinc/ Folic acid	No	No	Yes	Yes	Homemade/ Self made	Yes	Tap water	Hygienic	No	Temparature	No	Yes	The Sinovac-CoronaVac vaccine	All doses	Yes	Sometimes	Academic pressure	Moderate	Yes	No	Yes	No	No	Yes	Mood disorder	No	No	Yes I do it every time	Moderate
2022-10-31 18:55:09	surayajahansuhita@gmail.com	Suhita	Female	18-20	Suraya jahan suhita	Chandpur medical College	Mbbs 2nd year	Cumilla	Resident of hall	No	Less than 5 times	Fever, Dengue	No	N/A	N/A	No	No	Oral (If you had tablet, syrup and others)	Allopathy	Paracetamol	No	No	No	N/A	Hall canteen	Yes	Filtered	Hygienic enough	No	Accomodation	No	Yes	The Sinopharm COVID-19 vaccine	Dose 2	Yes	Often	Academic pressure	Very friendly	Yes	No	No	Yes	Yes	Yes	Stress	No	No	I hesitate a lot but I try	Agree
2022-10-31 18:58:36	suriayaislam87@gmail.com	Suriaya Islam	Female	21-23	suriayaislam87@gmail.com	Ibrahim Medical College	2021-22	Sirajganj	Self accommodated (If you bear your own expense)	Yes	Less than 5 times	Fever, Muscle pain due to vit D deficiency, asthma	Yes	Asthma, frequent muscle pain	No change	Yes	Yes	Oral (If you had tablet, syrup and others)	Allopathy	Paracetamol, Vitamin, Calcium tablet	Yes	No	No	N/A	Homemade/ Self made	Yes	Filtered	Hygienic	Yes	Weather	No	Yes	The Sinopharm COVID-19 vaccine	Dose 1	Yes	Sometimes	Academic pressure	Moderate	Maybe	Yes	No	No	Yes	No	Depression, Inferiority Complex, OCD (Obsessive compulsive disorder)	No	No	I hesitate a lot but I try	Moderate
2022-10-31 19:04:10	obayedsadia59@gmail.com	Sadia Bente Obayed	Female	21-23	obayedsadia59@gmail.com	Jahangirnagar University	1st year	Dinajpur	Resident of hall	Yes	Less than 5 times	Diarrhea, Flu	No	N/A	N/A	Yes	Yes	Oral (If you had tablet, syrup and others)	Allopathy	Paracetamol	No	No	No	N/A	Hall canteen	Yes	Filtered	Hygienic enough	Yes	Temparature, Food quality	No	Yes	The Sinopharm COVID-19 vaccine	All doses	Yes	Often	Academic pressure	Moderate	Maybe	No	No	No	No	No	Depression, Loneliness, Stress, Inferiority Complex, Lack of confidence, Anxiety, Mood disorder, Panic attack, Eating disorder ( You don't feel hungry or too much hungry)	No	No	Yes I do it every time	Moderate
2022-10-31 19:06:35	nafisanawalsafa441@gmail.com	Safa	Female	18-20	nafisanawalsafa441@gmail.com	Jahangirnagar university	2020-21	Narsingdi	Resident of hall	Yes	Less than 5 times	Allergies, cold	No	No	Decreased	No	No	Oral (If you had tablet, syrup and others)	Allopathy	Calcium tablet	No	No	Yes	No	Hall canteen	Yes	Filtered	Unhygienic	Yes	Temparature, Food quality, Accomodation	No	Yes	The Pfizer/BioNTech Comirnaty vaccine	All doses	Yes	Always	Academic pressure, Society, Lack of interaction with others	Very friendly	Maybe	No	No	No	No	Yes	Depression, Loneliness, Stress, Lack of confidence, Anxiety, Mood disorder	No	No	I hesitate a lot but I try	Moderate
2022-10-31 19:07:21	afiahabibcu@gmail.com	Afia Bintay Habib	Female	21-23	afiahabibcu@gmail.com	Jahangirnagar University	2020-21	Netrokona	Non-resident of hall	Yes	Less than 5 times	Fever, Stone in ureter chord	No	N/A	Decreased	Yes	Yes	Oral (If you had tablet, syrup and others)	Allopathy	N/A	No	Yes	Yes	Yes	Hall canteen, Restaurant, University canteen	Yes	Filtered	Hygienic enough	Yes	Weather, Food quality, Accomodation	No	Yes	The Pfizer/BioNTech Comirnaty vaccine	Dose 2	Yes	Often	Society, Lack of interaction with others	Moderate	No	No	No	Yes	No	No	Depression, Loneliness, Lack of confidence, OCD (Obsessive compulsive disorder), Anxiety	No	No	I hesitate a lot but I try	Moderate
2022-10-31 19:14:04	alahad.islam09@gmail.com	AL ABID MD. AHAD ISLAM	Male	21-23	alahad.islam09@gmail.com	Jahangirnagar university	2020-2021	THAKURGOAN	Non-resident of hall	Yes	Less than 5 times	Dengue	No	N/A	N/A	Yes	Yes	Oral (If you had tablet, syrup and others), Injection	Allopathy	Paracetamol, Vitamin, Fexofenadin	No	Yes	No	N/A	Homemade/ Self made, Made by home maid, Hall canteen, Restaurant, University canteen	Yes	Bottled water	Hygienic	No	Temparature	Yes	Yes	The Moderna COVID-19 vaccine	Dose 1	Yes	Always	Academic pressure	Very friendly	Maybe	No	No	No	No	Yes	Depression, Stress, Lack of confidence, Anxiety, Mood disorder, Panic attack, Eating disorder ( You don't feel hungry or too much hungry)	Yes	Yes	I just can't	Moderate
2022-10-31 19:26:58	sumaiyanusrat.ju.stu@gmail.com	sumaiya	Female	21-23	sumaiyanusrat.ju.stu@gmail.com	Jahangirnagar University	20-21	cumilla	Non-resident of hall	No	Less than 5 times	Fever	Yes	jaundice	N/A	Yes	Yes	Oral (If you had tablet, syrup and others), Injection	Allopathy	Vitamin	No	No	No	N/A	Homemade/ Self made, Made by home maid, Hall canteen, Restaurant, University canteen	Yes	Filtered	Hygienic enough	No	Temparature	Yes	Yes	The Pfizer/BioNTech Comirnaty vaccine	All doses	Yes	Often	Academic pressure	Moderate	Maybe	No	No	Yes	Yes	No	Stress, Anxiety, Eating disorder ( You don't feel hungry or too much hungry)	No	No	Yes I do it every time	Moderate
2022-10-31 19:30:56	adhorarued@gmail.com	Rahnuma Rued	Female	21-23	adhorarued@gmail.com	BRAC University	5th Semester	Dhaka	Non-resident of hall	No	Never	N/A	No	N/A	N/A	No	No	Oral (If you had tablet, syrup and others)	Allopathy	Paracetamol	No	No	No	No	Homemade/ Self made, Made by home maid, Hall canteen, Restaurant, University canteen	Yes	Filtered	Hygienic	No	Temparature	No	Yes	The Sinopharm COVID-19 vaccine	Dose 2	Yes	Often	Academic pressure	Moderate	Maybe	No	No	Yes	Yes	Yes	Depression, Stress, Lack of confidence, OCD (Obsessive compulsive disorder), Anxiety, Mood disorder	No	No	I hesitate a lot but I try	Agree
2022-10-31 19:31:29	maishaturny@gmail.com	Mahfuza Maesha Turny	Female	21-23	Maishaturny@gmail.com	Rajshahi University of Engineering and Technology	1st -2nd semister	Dhaka	Non-resident of hall	Yes	Less than 5 times	Fever, Diarrhea, Flu	No	N/A	N/A	Yes	No	Oral (If you had tablet, syrup and others)	Allopathy	Paracetamol, Vitamin, Tufnil	No	No	Yes	Yes	Made by home maid	Yes	Filtered	Hygienic	No	Temparature, Weather, Food quality	No	Yes	The Sinopharm COVID-19 vaccine	All doses	Yes	Sometimes	Academic pressure, Lack of interaction with others	Very friendly	No	No	No	No	Yes	Yes	Loneliness, Stress, Lack of confidence, Panic attack	No	No	I hesitate a lot but I try	Agree
2022-10-31 19:32:01	kby.send@gmail.com	Khalid bin Yousuf	Male	21-23	kby.send@gmail.com	Chandpur Medical College	2nd	Feni	Resident of hall	Yes	More than 5 times	Jaundice, Fever	Yes	Acute viral hepatitis	Decreased	Yes	Yes	Oral (If you had tablet, syrup and others)	Allopathy	Paracetamol, Calcium tablet	No	No	Yes	I broke my finger	Homemade/ Self made, Hall canteen, Restaurant	Yes	Filtered	Hygienic	No	Food quality, Accomodation	No	Yes	The Sinopharm COVID-19 vaccine	Dose 2	No	Rarely	Academic pressure, Financial problem	Moderate	Maybe	No	No	No	Yes	No	Inferiority Complex	No	No	I hesitate a lot but I try	Agree
2022-10-31 19:48:03	jannatulahana@gmail.com	Jannatul Mawa Ahana	Female	21-23	jannatulahana@gmail.com	North South University	2020	Narayanganj	Non-resident of hall	No	Less than 5 times	Fever, Flu	No	N/A	N/A	No	No	Oral (If you had tablet, syrup and others)	Allopathy, Homeopathy	Paracetamol	No	No	Yes	Yes	Made by home maid, University canteen	Yes	Filtered	Hygienic	No	Temparature, Food quality	No	Yes	The Moderna COVID-19 vaccine	All doses	Yes	Rarely	Financial problem	Very friendly	Yes	No	No	No	No	Yes	Loneliness, Stress, Lack of confidence, OCD (Obsessive compulsive disorder), Anxiety, Eating disorder ( You don't feel hungry or too much hungry)	No	Yes	Yes I do it every time	Moderate
2022-10-31 20:12:47	afrin.sabiha106233@gmail.com	Sabiha Afrin	Female	18-20	01710623327	Rajshahi University of Engineering &Technology	1st-2nd semester	Naogaon	Self accommodated (If you bear your own expense)	No	Less than 5 times	Flu	No	No	N/A	No	No	Oral (If you had tablet, syrup and others)	Nothing	Paracetamol	No	No	No	No	Homemade/ Self made	Yes	Tap water	Hygienic	No	Weather	No	Yes	The Pfizer/BioNTech Comirnaty vaccine	Dose 1	Yes	Sometimes	Society	Very friendly	No	No	No	No	No	No	Depression	No	No	I just can't	Disagree
2022-10-31 20:30:08	tanoychandra2021@gmail.com	Tanoy Das	Male	21-23	01767631583	Du	2020-21	Mymensingh	Non-resident of hall	Yes	Less than 5 times	Fever, Diarrhea	Yes	Asthma	No change	Yes	Yes	Oral (If you had tablet, syrup and others)	Allopathy	Paracetamol, Fexofenadin, Tufnil	No	No	Yes	Yes	Hall canteen, University canteen	Yes	Tap water	Unhygienic	Yes	Food quality, Accomodation	No	Yes	The Pfizer/BioNTech Comirnaty vaccine	Dose 2	Yes	Often	Academic pressure, Financial problem, Society, Accommodation problem, Lack of interaction with others	Not so good	No	No	No	Yes	No	Yes	Depression, Loneliness, Stress, Lack of confidence, Addiction, Anxiety, Mood disorder, Panic attack, Eating disorder ( You don't feel hungry or too much hungry)	No	Yes	I just can't	Strongly agree
2022-10-31 20:33:29	mushfiq.hasan06@gmail.com	Mushfiq Hasan Rownak	Male	21-23	mushfiq.hasan06@gmail.com	Ahsanullah University Of Science & Technology	2021-22	Dhaka	Self accommodated (If you bear your own expense)	No	Less than 5 times	Fever	No	N/A	N/A	No	Yes	Oral (If you had tablet, syrup and others)	Allopathy	Paracetamol	No	No	No	No	Homemade/ Self made, Made by home maid, University canteen	No	Boiled	Hygienic	No	Temparature, Weather, Food quality	Yes	Yes	The Moderna COVID-19 vaccine	All doses	Yes	Sometimes	Academic pressure, Lack of interaction with others	Very friendly	No	Yes	No	Yes	Yes	Yes	Depression, Loneliness, Lack of confidence	No	No	I just can't	Disagree
2022-10-31 20:41:55	parthoprotimroy01@gmail.com	Partho Protim Roy Tirtho	Male	21-23	parthoprotimroy01@gmail.com	University of Dhaka	2020-21	Lalmonirhat	Resident of hall	Yes	Less than 5 times	Fever	No	N/A	N/A	No	No	Oral (If you had tablet, syrup and others)	Allopathy, Homeopathy	Paracetamol	No	Yes	No	Yes	Hall canteen, University canteen	Yes	Filtered	Unhygienic	Yes	Weather, Food quality, Accomodation	No	Yes	The Pfizer/BioNTech Comirnaty vaccine	Dose 2	No	Sometimes	Academic pressure, Lack of interaction with others, Political pressure	Very friendly	No	No	No	Yes	Yes	No	Depression, Loneliness, Inferiority Complex, Lack of confidence	No	No	I hesitate a lot but I try	Agree
2022-10-31 20:42:48	p.badhan2002@gmail.com	Parag Datta	Male	18-20	01780606090	Dhaka University	2020-21	Tangail	Resident of hall	No	Less than 5 times	Fever	No	N/A	N/A	No	No	Oral (If you had tablet, syrup and others)	Allopathy	Paracetamol	No	No	No	N/A	Hall canteen	Yes	Tap water	Hygienic enough	No	Temparature	No	Yes	The Moderna COVID-19 vaccine	All doses	Yes	Sometimes	Not satiesfied with my current situation	Very friendly	Maybe	No	No	Yes	No	Yes	Depression, Loneliness, Lack of confidence, Anxiety	No	No	I hesitate a lot but I try	Moderate
2022-10-31 21:06:39	arifdu.ac@gmail.com	ARIF HOSSAIN	Male	21-23	arifdu.ac@gmail.com	University of Dhaka	2020-21	Chandpur	Resident of hall	No	Less than 5 times	Fever	No	N/A	Decreased	No	Yes	Oral (If you had tablet, syrup and others)	Allopathy	Paracetamol	No	No	No	No	Hall canteen	Yes	Filtered	Unhygienic	Yes	Food quality, Accomodation	No	Yes	The Pfizer/BioNTech Comirnaty vaccine	Dose 2	Yes	Always	Academic pressure, Financial problem	Moderate	Yes	No	No	Yes	No	No	Depression, Loneliness, Stress, Inferiority Complex, Anxiety	No	No	I hesitate a lot but I try	Strongly agree
2022-10-31 21:38:11	maishaalam2017@gmail.com	Maisha Alam Mim	Female	18-20	maishaalam2017@gmail.com	Ahsanullah University of Science and Technology	2021-22	Kushtia	Self accommodated (If you bear your own expense)	No	Never	N/A	No	N/A	N/A	No	No	Oral (If you had tablet, syrup and others)	Allopathy	Paracetamol, Vitamin	No	No	No	No	Homemade/ Self made, Made by home maid, Restaurant, University canteen	Yes	Filtered	Hygienic	No	Temparature, Weather, Food quality	No	Yes	The Pfizer/BioNTech Comirnaty vaccine	Dose 2	Yes	Sometimes	Academic pressure, Society	Moderate	Yes	No	No	No	Yes	Yes	Stress, Lack of confidence, Anxiety	No	No	I hesitate a lot but I try	Agree
2022-10-31 21:42:09	ibrahimkholil1513@gmail.com	Md Ibrahim	Male	21-23	01881377987	Du	2020-21	Chandpur	Resident of hall	Yes	More than 5 times	Fever, N/A	No	N/a	Decreased	Yes	Yes	Oral (If you had tablet, syrup and others)	Homeopathy	Paracetamol, Calcium tablet, Aspirin	No	No	Yes	Yes	Hall canteen	No	Filtered	Hygienic	No	Temparature, Food quality	Yes	Yes	The Sinovac-CoronaVac vaccine	Dose 2	No	Sometimes	Financial problem, Society	Very friendly	Yes	No	Yes	Yes	No	No	Stress	No	No	I hesitate a lot but I try	Agree
2022-10-31 21:50:37	rabeyaaktershikha245@gmail.com	Rabeya Akter Shikha	Female	18-20	01724892243	Dhaka university	2021-22	Chandpur	Resident of hall	No	Less than 5 times	Fever	No	N/A	N/A	Yes	Yes	Oral (If you had tablet, syrup and others)	Allopathy	Paracetamol	No	No	No	N/A	Hall canteen	Yes	Filtered	Unhygienic	No	Food quality, Accomodation	No	Yes	The Sinovac-CoronaVac vaccine	Dose 1	Yes	Always	Academic pressure	Very friendly	No	No	No	Yes	No	No	Depression, Loneliness, Stress, Inferiority Complex, Lack of confidence, OCD (Obsessive compulsive disorder), Anxiety, Mood disorder, Panic attack	No	No	I hesitate a lot but I try	Moderate
2022-10-31 22:02:03	mariaafrin578@gmail.com	Maria Afrin Anika	Female	21-23	mariaafrin578@gmail.com	BUTEX	2020-21	Chandpur	Self accommodated (If you bear your own expense)	No	Less than 5 times	Fever, Dengue	No	Dengue	Decreased	Yes	Yes	Oral (If you had tablet, syrup and others)	Allopathy	Paracetamol, Vitamin, Calcium tablet, Zinc/ Folic acid	No	No	Yes	Yes	Homemade/ Self made, Restaurant, University canteen	Yes	Filtered	Unhygienic	No	Weather	No	Yes	The Pfizer/BioNTech Comirnaty vaccine	Dose 2	Yes	Often	Academic pressure, Financial problem	Moderate	Maybe	No	No	Yes	Yes	No	Depression, Loneliness, Stress, Panic attack	No	No	Yes I do it every time	Moderate
2022-10-31 22:28:02	alexlionsgate6@gmail.com	Shihab Sarar	Male	21-23	alexlionsgate6@gmail.com	Ahsanullah University of Science and Technology	2021-22	Pabna	Non-resident of hall	Yes	Less than 5 times	Fever	No	N/A	N/A	No	No	Oral (If you had tablet, syrup and others)	Allopathy	Paracetamol	No	No	No	N/A	Homemade/ Self made, Restaurant, University canteen	Yes	Tap water	Hygienic	No	Temparature	No	Yes	The Sinopharm COVID-19 vaccine	All doses	No	Sometimes	Academic pressure, Financial problem	Very friendly	Yes	No	No	Yes	Yes	Yes	Eating disorder ( You don't feel hungry or too much hungry)	No	No	I hesitate a lot but I try	Moderate
2022-10-31 22:28:14	avoykumar201@gmail.com	Avoy Kumar Singha	Male	21-23	01621023888	University of Dhaka	2020-21	Thakurgaon	Non-resident of hall	Yes	More than 5 times	Fever, ?	No	N/a	No change	Yes	Yes	Oral (If you had tablet, syrup and others)	Allopathy	Paracetamol, Vitamin, Fexofenadin	No	Yes	Yes	Yes	Hall canteen, University canteen	Yes	Filtered	Hygienic	Yes	Temparature, Weather, Food quality, Accomodation	No	Yes	The Sinopharm COVID-19 vaccine	All doses	Yes	Sometimes	Accommodation problem	Moderate	Maybe	Yes	Yes	Yes	Yes	Yes	Depression	Yes	Yes	Yes I do it every time	Agree
2022-10-31 22:54:35	rtonmoy38@gmail.com	Md. Ashikur Rahman Tonmoy	Male	21-23	rtonmoy38@gmail.com	University of Dhaka	2020-21	Chandpur	Resident of hall	Yes	More than 5 times	Fever, Covid-19	No	N/A	N/A	No	No	Oral (If you had tablet, syrup and others)	Allopathy	Paracetamol, Fexofenadin, Azythromycin	No	No	Yes	They just diagnosed me. Didn't do anything to eliminate the disease.	Hall canteen, University canteen	Yes	Filtered	Hygienic enough	Yes	Food quality, Accomodation	Yes	Yes	The Sinopharm COVID-19 vaccine	Dose 2	Yes	Often	Academic pressure, Financial problem, Accommodation problem, Lack of interaction with others	Moderate	No	No	No	Yes	No	No	Loneliness, Stress, Inferiority Complex, Anxiety	No	No	I just can't	Strongly agree
2022-11-01 01:48:45	raisa11farhana.21@gmail.com	Raisa Farhana	Female	21-23	raisa11farhana.21@gmail.com	Chandpur Medical College	2020-21	Noakhali	Resident of hall	Yes	Less than 5 times	Fever, Diarrhea, Flu	No	N/A	N/A	Yes	Yes	Oral (If you had tablet, syrup and others)	Allopathy	Paracetamol, Vitamin	No	No	Yes	Yes	Hall canteen	No	Filtered	Hygienic	No	Food quality, Accomodation	Yes	Yes	The Pfizer/BioNTech Comirnaty vaccine	All doses	Yes	Always	Academic pressure, Lack of interaction with others	Very friendly	No	No	No	Yes	Yes	No	Depression, Loneliness, Stress, Inferiority Complex, Lack of confidence, Anxiety, Mood disorder, Eating disorder ( You don't feel hungry or too much hungry)	No	No	Yes I do it every time	Agree
2022-11-01 10:48:39	mim.mahbuba01@gmail.com	Mahbuba Meem	Female	21-23	01641660603	BSMRAU	2021-22	Chandpur	Resident of hall	Yes	More than 5 times	Mental	Yes	Mental	Increased	Yes	Yes	Oral (If you had tablet, syrup and others)	Allopathy	Vitamin, Zinc/ Folic acid	No	No	Yes	No	Hall canteen	Yes	Filtered	Unhygienic	No	Food quality	No	Yes	The Pfizer/BioNTech Comirnaty vaccine	Dose 2	Yes	Often	Academic pressure, Society, Lack of interaction with others	Very friendly	No	Yes	No	Yes	Yes	No	Depression, Stress, Lack of confidence, Anxiety, Mood disorder, Panic attack	Yes	No	Yes I do it every time	Strongly disagree
2022-11-01 23:13:32	somapti.ms2020@gmail.com	Somapti Rani Pal	Female	21-23	01750963014	Begum Rokeya University, Rangpur	2020-21	Kurigram	Non-resident of hall	Yes	Less than 5 times	Fever	No	No	N/A	Yes	Yes	Oral (If you had tablet, syrup and others), Ointment	Allopathy	Paracetamol, Vitamin	No	No	No	No	Made by home maid	No	Tap water	Hygienic	Yes	Temparature, Weather	No	Yes	The Sinopharm COVID-19 vaccine	Dose 2	Yes	Sometimes	Academic pressure	Very friendly	Yes	No	Yes	No	Yes	No	Depression, Stress, Lack of confidence, Panic attack	No	No	Yes I do it every time	Agree
2022-11-02 10:59:20	taniaafrin10101999@gmail.com	Afrin	Female	18-20	taniaafrin10101999@gmail.com	Sir Salimullah Medical College	2020-21	Chandpur	Resident of hall	Yes	Less than 5 times	Fever	No	N/A	N/A	Yes	Yes	Oral (If you had tablet, syrup and others)	Allopathy	Paracetamol, Vitamin	No	No	Yes	Yes	Homemade/ Self made	Yes	Boiled	Hygienic	No	Temparature, Food quality, Accomodation	No	Yes	The Sinopharm COVID-19 vaccine	All doses	Yes	Always	Academic pressure	Very friendly	Yes	No	No	Yes	Yes	No	Depression, Stress, Anxiety	No	No	Yes I do it every time	Strongly agree
2022-11-02 11:15:48	samiaahmed6711@gmail.com	Samia Ahmed	Female	18-20	01757185641	Sir Salimullah Medical College	2021-22	Chandpur	Resident of hall	No	Never	N/A	Yes	Dengue	Decreased	Yes	Yes	Oral (If you had tablet, syrup and others), Injection	Allopathy	Paracetamol, Vitamin	No	No	No	N/A	Homemade/ Self made, Hall canteen, Restaurant, University canteen	Yes	Filtered	Unhygienic	Yes	Temparature	No	Yes	The Sinopharm COVID-19 vaccine	Dose 1	Yes	Sometimes	Academic pressure, Financial problem, Accommodation problem	Moderate	Yes	No	No	Yes	Yes	No	Depression, Loneliness, Stress, Inferiority Complex, Lack of confidence, Addiction, Eating disorder ( You don't feel hungry or too much hungry)	No	No	Yes I do it every time	Agree
2022-11-02 11:17:18	hamiltonian2001@gmail.com	Fahmida Banu	Female	21-23	01703667921	Sir Salimullah Medical College	2020-21	Feni	Resident of hall	No	Never	N/A	Yes	Typhoid,jaundice	Decreased	Yes	Yes	Oral (If you had tablet, syrup and others)	Allopathy	Paracetamol, Azythromycin, Zinc/ Folic acid	No	No	Yes	Yes	Hall canteen	Yes	Filtered	Unhygienic	No	Temparature, Weather, Food quality, Accomodation	No	Yes	The Moderna COVID-19 vaccine	Dose 2	Yes	Often	Academic pressure, Accommodation problem, Lack of interaction with others	Moderate	Maybe	No	Yes	Yes	Yes	No	Depression, Loneliness, Stress, Inferiority Complex, Lack of confidence, Anxiety	No	No	I hesitate a lot but I try	Agree
2022-11-02 12:40:52	afiaathoi50@gmail.com	Afia jahin	Female	18-20	afiaathoi50@gmail.com	Sir Salimullah medical College	2021-22	Chapainawabganj	Resident of hall	Yes	Less than 5 times	Fever, Diarrhea, Flu, Skin problem, thyroid problem	Yes	Premature ventricular complex	No change	Yes	Yes	Oral (If you had tablet, syrup and others)	Allopathy	Paracetamol, Vitamin, Calcium tablet, Azythromycin, Tufnil	No	No	Yes	Yes	Hall canteen	Yes	Filtered	Unhygienic	Yes	Temparature, Weather, Food quality, Accomodation	No	Yes	The Sinopharm COVID-19 vaccine	Dose 2	Yes	Always	Academic pressure, Accommodation problem	Very friendly	Maybe	No	No	No	No	No	Depression, Stress, Inferiority Complex, Lack of confidence, Anxiety, Mood disorder, Panic attack, Eating disorder ( You don't feel hungry or too much hungry)	No	No	Yes I do it every time	Strongly agree
2022-11-03 01:14:09	mailtomakm@gmail.com	Mohiuddin Alamgir Kabir	Male	18-20	01537162610	Sir Salimullah Medical College	2021-22	Tangail	Resident of hall	Yes	Less than 5 times	Fever, Flu	No	N/A	N/A	No	Yes	Oral (If you had tablet, syrup and others)	Allopathy	Paracetamol, Deslor	No	No	No	N/A	Hall canteen, Restaurant, University canteen	No	Filtered	Unhygienic	No	Food quality, Accomodation	No	Yes	The Sinopharm COVID-19 vaccine	Dose 2	No	Rarely	Prefer not to say	Moderate	Maybe	No	No	Yes	Yes	Yes	Loneliness, Inferiority Complex, Addiction, Anxiety	No	No	Yes I do it every time	Strongly agree
2022-11-07 14:59:35	tasminaislam25@gmail.com	Tasmina Islam	Female	21-23	tasminaislam25@gmail.com	Southeast University	2021-22	Munshiganj	Non-resident of hall	No	Never	Fever	No	N/A	N/A	No	Yes	Oral (If you had tablet, syrup and others)	Allopathy	Paracetamol, Fexofenadin, Tufnil	No	No	No	N/A	Homemade/ Self made	Yes	Filtered	Hygienic	No	Weather	No	Yes	The Pfizer/BioNTech Comirnaty vaccine	Dose 2	Yes	Sometimes	Academic pressure	Very friendly	Yes	No	Yes	No	Yes	Yes	Depression, Loneliness, Stress, Lack of confidence, Mood disorder	No	No	I just can't	Strongly agree
2022-11-07 15:15:26	shahidulislamabir052@gmail.com	Shahidul Islam Abir	Male	21-23	shahidulislamabir052@gmail.com	Shahjalal University of Science and Technology	2020-21	Mymensingh	Non-resident of hall	Yes	Less than 5 times	Fever	No	N/A	Decreased	Yes	Yes	Oral (If you had tablet, syrup and others)	Allopathy	Paracetamol	No	No	No	N/A	Restaurant, University canteen	Yes	Filtered	Hygienic	No	Weather	No	Yes	The Sinopharm COVID-19 vaccine	All doses	No	Never	Academic pressure	Very friendly	Yes	No	No	Yes	Yes	Yes	Stress	No	No	Yes I do it every time	Strongly agree
2022-11-07 19:53:57	fatemamunjarinshifa@gmail.com	Fatema Munjarin	Female	18-20	fatemamunjarinshifa@gmail.com	Independent University if Bangladesh	2021-22	Dhaka	Non-resident of hall	No	Less than 5 times	Fever, Diarrhea, Flu	No	N/A	N/A	No	No	Oral (If you had tablet, syrup and others)	Allopathy	Paracetamol, Fexofenadin	No	No	No	N/A	Homemade/ Self made, Made by home maid, Restaurant, University canteen	Yes	Filtered	Hygienic	No	Temparature, Weather	Yes	Yes	The Pfizer/BioNTech Comirnaty vaccine	All doses	Yes	Sometimes	Academic pressure, Financial problem, Society	Very friendly	Yes	No	No	Yes	Yes	Yes	Depression, Stress, Anxiety	No	No	Yes I do it every time	Agree
2022-11-07 20:33:36	samiaarif@gmail.com	Samia Arif Sinthia	Female	21-23	Samiaarif@gmail.com	Iub	2020-21	Gazipur	Self accommodated (If you bear your own expense)	Yes	More than 5 times	Fever, Dengue, Diarrhea, Flu	No	N/A	Decreased	Yes	Yes	Injection, Ointment	Homeopathy	Paracetamol, Vitamin, Calcium tablet, Aspirin, Fexofenadin, Tufnil	Yes	Yes	No	Yes	Homemade/ Self made, Made by home maid, Hall canteen, Restaurant, University canteen	Yes	Bottled water	Hygienic	Yes	Temparature, Food quality	No	Yes	The Pfizer/BioNTech Comirnaty vaccine	All doses	No	Never	Academic pressure, Financial problem, Society, Accommodation problem	Very friendly	Maybe	No	Yes	Yes	No	Yes	Depression, Stress, Inferiority Complex, Addiction, OCD (Obsessive compulsive disorder), Anxiety	Yes	No	Yes I do it every time	Agree
2022-11-07 21:21:20	imammehediantu@gmail.com	Antu	Male	21-23	01768166014	Khulna University of Engineering and technology	2020-21	Kushtia	Non-resident of hall	No	Never	Migraine	Yes	Skin infection	Decreased	Yes	Yes	Oral (If you had tablet, syrup and others)	Allopathy	Paracetamol, Tufnil, Antacid	No	No	Yes	Yes	Hall canteen, Restaurant, University canteen	Yes	Filtered	Hygienic	Yes	Temparature, Weather, Food quality	No	Yes	The Pfizer/BioNTech Comirnaty vaccine	All doses	Yes	Sometimes	Academic pressure, Financial problem, Society, Lack of interaction with others	Very friendly	Maybe	No	No	No	Yes	Yes	Depression, Loneliness, Stress, Anxiety, Panic attack	No	No	Yes I do it every time	Moderate
2022-11-07 21:25:49	azmitasmia@gmail.com	Tasmia Azmi	Female	21-23	azmitasmia@gmail.com	MIST	2021-22	Barisal	Non-resident of hall	No	Never	N/A	No	N/A	N/A	No	No	Oral (If you had tablet, syrup and others)	Allopathy	Paracetamol	No	No	No	N/A	Homemade/ Self made	Yes	Filtered	Hygienic	Yes	Temparature	Yes	Yes	The Pfizer/BioNTech Comirnaty vaccine	Dose 1	Yes	Often	Academic pressure	Moderate	Maybe	No	Yes	No	No	Yes	Depression, Stress, Inferiority Complex, OCD (Obsessive compulsive disorder), Anxiety, Mood disorder	No	No	I just can't	Moderate
2022-11-07 21:26:52	nishatnuzhat034@gmail.com	Nishat	Female	21-23	nishatnuzhat034@gmail.com	Bangladesh University of Professionals	2020-21	Dhaka	Non-resident of hall	No	Never	N/A	No	N/A	N/A	No	No	Oral (If you had tablet, syrup and others)	Allopathy	Paracetamol, Vitamin, Zinc/ Folic acid	No	No	No	No	Homemade/ Self made	No	Filtered	Hygienic	No	Temparature, Weather	Yes	Yes	The Moderna COVID-19 vaccine	Dose 2	Yes	Rarely	Academic pressure, Society	Very friendly	Yes	No	No	Yes	Yes	Yes	Stress, Mood disorder	No	No	I hesitate a lot but I try	Agree
2022-11-07 21:45:17	zust32@gmail.com	Labib	Male	18-20	Zust32@gmail.com	IUB	2021-22	Bogura	Self accommodated (If you bear your own expense)	Yes	More than 5 times	Typhoid	No	N/A	N/A	Yes	Yes	Oral (If you had tablet, syrup and others)	Allopathy	Paracetamol	No	No	Yes	Yes	Homemade/ Self made, Restaurant	Yes	Filtered	Hygienic enough	No	Temparature	No	Yes	The Pfizer/BioNTech Comirnaty vaccine	Dose 2	No	Sometimes	Academic pressure, Financial problem	Very friendly	Maybe	No	Yes	Yes	Yes	Yes	Depression, Stress, Mood disorder	No	No	I just can't	Strongly agree
2022-11-07 21:52:41	anas.ahsan27@gmail.com	Anas Ahsan	Male	18-20	anas.ahsan27@gmail.com	University of Dhaka	2020-21	Tangail	Non-resident of hall	No	Never	N/A	No	N/A	N/A	No	No	Oral (If you had tablet, syrup and others)	Allopathy	Paracetamol	No	No	No	N/A	Homemade/ Self made, Restaurant, University canteen	Yes	Filtered	Hygienic	No	Weather	Yes	Yes	The Pfizer/BioNTech Comirnaty vaccine	All doses	No	Sometimes	Academic pressure, Lack of interaction with others	Very friendly	Yes	No	No	Yes	Yes	Yes	Stress	No	No	I hesitate a lot but I try	Strongly agree
2022-11-07 22:47:58	ramprosadsaha146.du.ais@gmail.com	Ram Prosad saha	Male	18-20	01799799978	University of Dhaka	2021-22	Faridpur	Non-resident of hall	Yes	More than 5 times	Jaundice, Fever, Diarrhea, Allergic	No	N/A	Increased	Yes	Yes	Oral (If you had tablet, syrup and others), Ointment	Allopathy	Paracetamol, Vitamin, Fexofenadin	No	No	Yes	Yes	Hall canteen, University canteen	No	Filtered	Hygienic	Yes	Temparature, Weather, Food quality, Accomodation	No	Yes	The SII/COVISHIELD and AstraZeneca/AZD1222 vaccines	Dose 2	Yes	Always	Academic pressure, Financial problem, Society, Accommodation problem, Lack of interaction with others, Excessive tuition	Very friendly	Maybe	No	No	Yes	Yes	No	Depression, Loneliness, Stress, Lack of confidence, Addiction, Mood disorder, Eating disorder ( You don't feel hungry or too much hungry)	No	No	I just can't	Moderate
2022-11-07 23:00:12	ntasim52@gmail.com	Nafisa Tasnim	Female	18-20	ntasim52@gmail.com	Jagannath University	2021-22	Jhenidah	Non-resident of hall	No	Never	N/A	No	N/A	N/A	No	No	Oral (If you had tablet, syrup and others)	Allopathy	Vitamin	Yes	No	No	N/A	Homemade/ Self made	No	Filtered	Hygienic	No	Weather	No	Yes	The Pfizer/BioNTech Comirnaty vaccine	All doses	Yes	Often	Academic pressure, Society, Excessive tuition	Moderate	No	No	No	No	No	No	Depression, Loneliness, Stress, Lack of confidence, Anxiety, Panic attack	No	No	I hesitate a lot but I try	Moderate
2022-11-07 23:07:54	ratansorker5442@gmail.com	Ratan Chandra Sorker	Male	18-20	01767068100	University of Dhaka	2021-22	Thakurgaon	Resident of hall	No	Never	N/A	Yes	Headache	Decreased	Yes	Yes	Oral (If you had tablet, syrup and others)	Allopathy	Vitamin, Calcium tablet	No	No	Yes	No	Hall canteen, Restaurant, University canteen	Yes	Tap water	Hygienic enough	No	Food quality	No	Yes	The Pfizer/BioNTech Comirnaty vaccine	Dose 2	Yes	Sometimes	Academic pressure, Financial problem	Very friendly	Maybe	No	Yes	Yes	Yes	Yes	Depression, Anxiety	No	No	Yes I do it every time	Moderate
2022-11-07 23:14:13	fahemeyjannat@gmail.com	Jannatul Inan Fahemey	Female	18-20	01854844024	Green university of Bangladesh	2022-23	Noakhali	Self accommodated (If you bear your own expense)	No	Never	N/A	No	N/A	N/A	No	No	Oral (If you had tablet, syrup and others)	Allopathy	Paracetamol	No	No	No	N/A	University canteen	Yes	Boiled	Hygienic enough	Yes	Weather	No	Yes	The Moderna COVID-19 vaccine	Dose 2	Yes	Often	Financial problem	Moderate	No	No	Yes	Yes	Yes	Yes	Stress, Mood disorder	No	No	Yes I do it every time	Moderate
2022-11-07 23:19:10	dsargho9876@gmail.com	Dibya Sarker	Male	18-20	01314299669	University of Dhaka	2021-22	Natore	Resident of hall	Yes	More than 5 times	Fever, Flu	Yes	Fever Cough Flu Cold	Increased	Yes	Yes	Oral (If you had tablet, syrup and others)	Allopathy, Homeopathy	Paracetamol, Fexofenadin, Azythromycin	No	No	Yes	Yes	Hall canteen, University canteen	Yes	Filtered	Hygienic enough	No	Weather, Accomodation	No	Yes	The Pfizer/BioNTech Comirnaty vaccine	Dose 2	Yes	Sometimes	Academic pressure	Very friendly	Yes	No	Yes	No	No	Yes	Stress, Inferiority Complex, Anxiety	No	No	Yes I do it every time	Agree
2022-11-07 23:30:13	mamun731753@gmail.com	Md mamun Ahmed	Male	21-23	01758282957	green university of bangladesh	2022/2023	sylhet	Self accommodated (If you bear your own expense)	Yes	More than 5 times	Fever, headache, asthma	Yes	asthma	Decreased	Yes	Yes	Oral (If you had tablet, syrup and others)	Allopathy	Paracetamol, Fexofenadin, Tufnil, m kast, doxova, sergel	No	No	No	No	Made by home maid	Yes	Tap water	Hygienic enough	Yes	Temparature, Weather, Food quality, Accomodation	No	Yes	The Pfizer/BioNTech Comirnaty vaccine	All doses	Yes	Often	Academic pressure, Financial problem, Society, Accommodation problem, Lack of interaction with others	Moderate	Maybe	Yes	Yes	Yes	Yes	Yes	Depression, Stress, Lack of confidence, Addiction, OCD (Obsessive compulsive disorder), Anxiety, Mood disorder	No	No	I just can't	Moderate
2022-11-08 00:01:56	fardinshariar17@gmail.com	Shariar	Male	21-23	......	......	2021-22	Cumilla	Self accommodated (If you bear your own expense)	Yes	Less than 5 times	Fever	No	......	N/A	No	No	Oral (If you had tablet, syrup and others)	Allopathy	Paracetamol, Fexofenadin	No	No	No	No	Hall canteen	Yes	Tap water	Unhygienic	Yes	Temparature, Weather, Food quality	No	Yes	The Sinopharm COVID-19 vaccine	Dose 2	Yes	Always	Academic pressure, Financial problem, Society	Not so good	Maybe	No	No	No	No	Yes	Depression, Loneliness, Stress, Lack of confidence, Anxiety, Mood disorder	No	No	I just can't	Strongly agree
2022-11-08 00:23:31	naim8696@gmail.com	MD. Moyan Uddin	Male	21-23	01709289013	Green University Bangladesh	2021-22	Pabna	Resident of hall	Yes	Less than 5 times	Jaundice, Fever	No	N/A	Decreased	No	Yes	Oral (If you had tablet, syrup and others)	Allopathy, Homeopathy	Paracetamol	No	No	No	N/A	Homemade/ Self made, Made by home maid, Hall canteen	No	Filtered	Hygienic enough	Yes	Temparature, Accomodation	No	Yes	The Sinopharm COVID-19 vaccine	Dose 2	No	Rarely	Academic pressure	Very friendly	Yes	No	Yes	Yes	Yes	Yes	Depression, Lack of confidence, Eating disorder ( You don't feel hungry or too much hungry)	No	Yes	I hesitate a lot but I try	Agree
2022-11-08 00:30:43	farhanbinraihan727@gmail.com	Farhan	Male	21-23	01318570405	Independent University of Bangladesh	2022	Mymensingh	Non-resident of hall	No	Less than 5 times	Fever	No	N/A	N/A	No	No	Oral (If you had tablet, syrup and others)	Allopathy	Paracetamol	No	No	No	No	University canteen	Yes	Filtered	Hygienic enough	No	Weather, Food quality	No	Yes	The Moderna COVID-19 vaccine	Dose 2	Yes	Sometimes	Academic pressure, Society	Moderate	Yes	No	No	Yes	Yes	Yes	Loneliness, Stress, Anxiety	No	No	Yes I do it every time	Moderate
2022-11-08 00:40:04	2230157@iub.edu.bd	Jannat Sultana Mim	Female	21-23	mimj9306@gmail.com	IUB	2021-22	Mymensingh	Resident of hall	Yes	Less than 5 times	Fever, N/A	No	N/A	N/A	Yes	Yes	Oral (If you had tablet, syrup and others)	Allopathy	Paracetamol, Vitamin, Calcium tablet, Azythromycin	No	No	No	No	Homemade/ Self made	Yes	Bottled water	Hygienic	No	Temparature	No	Yes	The Sinopharm COVID-19 vaccine	Dose 2	Yes	Always	Academic pressure, Financial problem	Very friendly	Yes	No	Yes	Yes	Yes	Yes	Depression, Loneliness, Stress, Lack of confidence	No	No	Yes I do it every time	Strongly agree
2022-11-08 00:49:55	mumtahina.rah@gmail.com	Most.Mumtahina Rahman	Female	21-23	mumtahina.rah@gmail.com	Independent University, Bangladesh	2021-22	Dhaka	Non-resident of hall	No	Less than 5 times	Fever, Diarrhea, Flu	Yes	Sinusitis, Skin disease	Increased	Yes	Yes	Oral (If you had tablet, syrup and others), Ointment, Powder	Allopathy	Paracetamol, Vitamin, Calcium tablet, Fexofenadin, Azythromycin, Zinc/ Folic acid, Tufnil, Antacid, Filmet, Doxicap, Alatrol	No	No	No	Yes	Homemade/ Self made, University canteen	Yes	Boiled	Hygienic enough	Yes	Temparature, Weather, Food quality, Accomodation	No	Yes	The Moderna COVID-19 vaccine	All doses	Yes	Often	Academic pressure, Financial problem, Excessive tuition	Moderate	Maybe	Yes	Yes	No	Yes	Yes	Depression, Stress, Lack of confidence, Anxiety, Mood disorder, Panic attack, Eating disorder ( You don't feel hungry or too much hungry)	No	No	I hesitate a lot but I try	Moderate
2022-11-08 08:16:28	misumaiya.01@gmail.com	Sumaiya Islam mimo	Female	21-23	misumaiya.01@gmail.com	Chittagong University of Engineering & Technology	2020-21	Tangail	Resident of hall	Yes	Less than 5 times	Fever	No	N/A	N/A	No	Yes	Oral (If you had tablet, syrup and others)	Allopathy	Paracetamol, Fexofenadin	No	No	Yes	Yes	Hall canteen	Yes	Filtered	Hygienic enough	Yes	Temparature, Weather, Food quality, Accomodation	No	Yes	The Sinopharm COVID-19 vaccine	All doses	Yes	Often	Academic pressure, Accommodation problem, Lack of interaction with others	Very friendly	No	No	Yes	No	No	No	Depression, Stress, Inferiority Complex, Lack of confidence, Mood disorder, Eating disorder ( You don't feel hungry or too much hungry)	No	No	Yes I do it every time	Moderate
2022-11-08 08:39:57	u2007009@student.cuet.ac.bd	MD. SADICKuZZAMAN	Male	18-20	01713435045	Chittagong university of engineering and technology	2020-21	Meherpur	Resident of hall	Yes	More than 5 times	Fever, Diarrhea, Flu, Skin diseases	Yes	Nail Fungus	Decreased	Yes	Yes	Oral (If you had tablet, syrup and others), Ointment	Allopathy	Paracetamol, Azythromycin	No	No	Yes	Yes	Hall canteen, University canteen	Yes	Filtered	Hygienic enough	Yes	Temparature, Weather, Food quality, Accomodation	No	Yes	The Sinopharm COVID-19 vaccine	Dose 2	Yes	Rarely	Financial problem, Society	Very friendly	Yes	Yes	Yes	Yes	Yes	Yes	Anxiety	No	No	I hesitate a lot but I try	Agree
2022-11-08 08:45:22	u2006028@student.cuet.ac.bd	Tanjia Tasnim	Female	21-23	u2006028@student.cuet.ac.bd	Chittagong University of Engineering and Technology (CUET)	2020-21	Patuakhali	Resident of hall	Yes	More than 5 times	Fever, Diarrhea, Flu	Yes	N/A	N/A	Yes	Yes	Oral (If you had tablet, syrup and others), Injection, Ointment	Allopathy	Paracetamol, Vitamin, Fexofenadin, Zinc/ Folic acid, Tufnil	No	Yes	Yes	Yes	Hall canteen, University canteen	No	Filtered	Unhygienic	Yes	Temparature, Weather, Food quality, Accomodation	No	Yes	The SII/COVISHIELD and AstraZeneca/AZD1222 vaccines	Dose 2	Yes	Always	Academic pressure, Financial problem, Society	Moderate	No	No	No	Yes	Yes	Yes	Depression, Loneliness, Stress, Inferiority Complex, Anxiety, Mood disorder, Eating disorder ( You don't feel hungry or too much hungry)	No	No	I just can't	Agree
2022-11-08 08:46:08	u2012009@student.cuet.ac.bd	Materials Science and Engineering	Female	21-23	u2012009@student.cuet.ac.bd	Chittagong University of Engineering and Technology	2020-21	Noakhali	Resident of hall	Yes	More than 5 times	Fever, Flu	No	N/A	No change	Yes	Yes	Oral (If you had tablet, syrup and others)	Allopathy	Paracetamol, Calcium tablet, Aspirin, Tufnil, Antacid	No	No	No	No	Hall canteen	Yes	Tap water	Hygienic enough	No	Temparature, Weather, Food quality	No	Yes	The Pfizer/BioNTech Comirnaty vaccine	Dose 2	Yes	Sometimes	Academic pressure	Very friendly	Maybe	No	No	Yes	No	No	Loneliness, Stress	No	No	I hesitate a lot but I try	Moderate
2022-11-08 09:40:45	karim4901@gmail.com	Md. Rezwan Karim	Male	18-20	karim4901@gmail.com	CUET	2020-21	Sirajganj	Self accommodated (If you bear your own expense)	Yes	More than 5 times	Spinal problem	Yes	Spinal problem	Increased	Yes	Yes	Oral (If you had tablet, syrup and others)	Allopathy	Vitamin, Calcium tablet, Antacid	No	Yes	No	N/A	Homemade/ Self made, Restaurant	Yes	Bottled water	Hygienic	No	Temparature, Weather, Food quality, Accomodation	No	Yes	The Sinopharm COVID-19 vaccine	All doses	Yes	Always	Academic pressure	Very friendly	No	No	No	No	No	No	Depression, Loneliness, Stress, Inferiority Complex, Lack of confidence, Anxiety, Mood disorder, Panic attack, Eating disorder ( You don't feel hungry or too much hungry)	Yes	Yes	Yes I do it every time	Strongly agree
2022-11-08 12:26:26	zsanika819@gmail.com	Anika	Female	21-23	zsanika819@gmail.com	IUB	2021-22	Jhenaidah	Non-resident of hall	Yes	Less than 5 times	weakness	Yes	Thelassamia	No change	Yes	Yes	Oral (If you had tablet, syrup and others), Injection	Allopathy, Homeopathy	Calcium tablet, Zinc/ Folic acid, Iron solution	No	No	No	No	Homemade/ Self made, Restaurant, University canteen	Yes	Filtered	Hygienic enough	No	Temparature, Weather, Accomodation	No	Yes	The Moderna COVID-19 vaccine	All doses	Yes	Sometimes	Academic pressure	Very friendly	No	No	No	Yes	Yes	Yes	Depression, Loneliness, Stress, Anxiety, Mood disorder, Panic attack	No	No	Yes I do it every time	Agree
2022-11-08 12:56:16	gowrabdash1729@gmail.com	Gowrab Dash	Male	18-20	01521523378	University of Dhaka	2021-22	Habiganj	Resident of hall	Yes	Less than 5 times	Fever	No	N/A	Decreased	No	No	Oral (If you had tablet, syrup and others)	Allopathy, Homeopathy	Paracetamol, Antacid	No	No	Yes	Yes	Hall canteen, University canteen	Yes	Tap water	Unhygienic	Yes	Weather, Accomodation	Yes	Yes	The Sinovac-CoronaVac vaccine	All doses	Yes	Often	Academic pressure, Accommodation problem, I have to attend political programms even if i don't want to	Very friendly	Maybe	No	No	No	Yes	Yes	Loneliness, Stress, Inferiority Complex, Lack of confidence	No	No	I hesitate a lot but I try	Moderate
2022-11-08 15:02:21	nushrat.jahan6566@gmail.com	Nushrat Jahan	Female	21-23	nushrat.jahan6566@gmail.com	Bangladesh University of Professionals	2020-21	Kushtia	Non-resident of hall	No	Less than 5 times	Fever, Flu	Yes	Asthma,Cold Allergy,Sinusitis,Migrain	Increased	Yes	Yes	Oral (If you had tablet, syrup and others)	Allopathy	Paracetamol, Calcium tablet, Aspirin, Tufnil, Antacid	Yes	No	Yes	Yes	Homemade/ Self made	Yes	Filtered	Hygienic	No	Weather	No	Yes	The Sinopharm COVID-19 vaccine	Dose 2	Yes	Sometimes	Academic pressure	Very friendly	No	No	No	Yes	Yes	No	Depression, Loneliness, Stress, Lack of confidence, Anxiety, Mood disorder	No	No	I hesitate a lot but I try	Strongly agree
2022-11-08 15:56:04	2220659@iub.edu.bd	Labiba	Female	21-23	2220659@iub.edu.bd	Independent University	2021-22	Mymensingh	Non-resident of hall	No	Less than 5 times	Fever, Typhoid	Yes	N/A	Increased	Yes	Yes	Oral (If you had tablet, syrup and others)	Allopathy	Paracetamol, Vitamin	No	Yes	Yes	No	Homemade/ Self made	Yes	Filtered	Hygienic	Yes	Temparature	Yes	Yes	The Pfizer/BioNTech Comirnaty vaccine	All doses	Yes	Often	Society	Very friendly	Yes	Yes	Yes	Yes	Yes	Yes	Stress	Yes	Yes	Yes I do it every time	Strongly agree
2022-11-08 18:28:14	arpitac013@gmail.com	Arpita Chowdhury	Female	18-20	arpitac013@gmail	Brac University	2021-22	Manikganj	Resident of hall	No	Never	N/A	No	N/A	N/A	No	No	Oral (If you had tablet, syrup and others)	Allopathy	Vitamin	No	No	No	N/A	Hall canteen	Yes	Filtered	Hygienic enough	No	Temparature	No	Yes	The Pfizer/BioNTech Comirnaty vaccine	Dose 2	Yes	Sometimes	Lack of interaction with others	Very friendly	Maybe	No	Yes	Yes	Yes	Yes	Loneliness	No	No	I hesitate a lot but I try	Disagree
2022-11-08 22:18:37	tanjilatisha45@gmail.com	Tanjila Tisha	Female	18-20	01535527460	Bangladesh University of Textiles	2020-21	Comilla	Non-resident of hall	Yes	More than 5 times	N/A	No	N/A	No change	No	No	Oral (If you had tablet, syrup and others)	Allopathy	Paracetamol, Vitamin, Calcium tablet, Zinc/ Folic acid, Antacid	No	No	Yes	No	Homemade/ Self made, Restaurant, University canteen	Yes	Filtered	Hygienic	No	Temparature	No	Yes	The Pfizer/BioNTech Comirnaty vaccine	All doses	Yes	Often	Lack of interaction with others	Very friendly	Yes	Yes	Yes	Yes	Yes	No	Depression, Loneliness, Stress, Lack of confidence	No	No	Yes I do it every time	Agree
2022-11-09 01:04:37	322pranta@gmail.com	Shrizukto Pranta kumar Roy	Male	21-23	01965342552	University of Dhaka	2021-22	Brahmanbaria	Resident of hall	Yes	Less than 5 times	Fever	Yes	কোল্ড এ্যাজমা	No change	Yes	No	Oral (If you had tablet, syrup and others)	Allopathy	Paracetamol	No	No	No	No	Hall canteen, University canteen	Yes	Tap water	Hygienic	No	Weather	No	Yes	The Pfizer/BioNTech Comirnaty vaccine	Dose 2	No	Rarely	Academic pressure, Financial problem	Very friendly	Yes	No	Yes	Yes	Yes	Yes	Stress, Anxiety	No	No	Yes I do it every time	Moderate
2022-11-09 01:06:03	souravbarua000@gmail.com	Somananda Barua Sourav	Male	18-20	01820423428	Dhaka university	2021-22	Coxbazar	Resident of hall	No	Less than 5 times	Fever, Flu	No	N/A	Decreased	Yes	Yes	Oral (If you had tablet, syrup and others)	Allopathy	Paracetamol, Tufnil, Antacid	No	No	Yes	Yes	Hall canteen, University canteen	Yes	Tap water	Hygienic	No	Weather	No	Yes	The Sinopharm COVID-19 vaccine	All doses	No	Rarely	Financial problem, Lack of interaction with others	Very friendly	Yes	Yes	Yes	Yes	Yes	Yes	Loneliness	No	No	Yes I do it every time	Agree
2022-11-09 01:23:14	souravghoshshanto11@gmail.com	Sourav ghosh Shanto	Male	18-20	01708932141	Dhaka University	2021-22	Netrokona	Resident of hall	No	Never	N/A	No	N/A	N/A	No	No	Oral (If you had tablet, syrup and others)	Allopathy	Napa extend	No	No	Yes	Yes	Hall canteen	Yes	Tap water	Hygienic	Yes	Weather	No	Yes	The Pfizer/BioNTech Comirnaty vaccine	All doses	Yes	Sometimes	Academic pressure, Financial problem	Moderate	No	Yes	Yes	Yes	No	No	Loneliness, Lack of confidence, Addiction, Anxiety	No	No	I hesitate a lot but I try	Disagree
2022-11-09 01:30:22	mithunghose49@gmail.com	Mithun kumar Ghose	Male	18-20	01400894572	University of Dhaka	2021-22	Magura	Resident of hall	Yes	Less than 5 times	Fever, Flu	No	N/A	N/A	Yes	Yes	Oral (If you had tablet, syrup and others)	Allopathy	Paracetamol, Vitamin	No	No	Yes	Yes	Hall canteen	No	Filtered	Hygienic	No	Temparature, Weather, Food quality, Accomodation	No	Yes	The Pfizer/BioNTech Comirnaty vaccine	Dose 2	No	Sometimes	Lack of interaction with others	Very friendly	Maybe	No	Yes	Yes	No	Yes	Loneliness, Stress, Lack of confidence	No	No	Yes I do it every time	Moderate
2022-11-09 01:38:38	riponchandrasarkar298@gmail.com	Ripon Chandra Sarkar	Male	18-20	riponchandrasarkar298@gmail	University of Dhaka	2021-22	Kishoreganj	Resident of hall	No	Never	Fever	No	N/A	Decreased	Yes	No	Oral (If you had tablet, syrup and others)	Allopathy	Paracetamol	No	Yes	Yes	Yes	Hall canteen	Yes	Tap water	Hygienic enough	No	Weather	No	Yes	The Pfizer/BioNTech Comirnaty vaccine	Dose 2	Yes	Often	Lack of interaction with others	Very friendly	No	No	Yes	Yes	Yes	No	Stress	No	No	I just can't	Strongly disagree
2022-11-09 02:03:36	Ranadasobi@gmail.com	Rana Das	Male	18-20	Ranadasobi@gmail.com	University of Dhaka	2021-22	Brahmanbaria	Resident of hall	Yes	Less than 5 times	Fever	No	N/A	Decreased	No	Yes	Oral (If you had tablet, syrup and others)	Allopathy	Paracetamol	No	No	No	N/A	Hall canteen, University canteen	Yes	Tap water	Hygienic	No	Weather	No	Yes	The Pfizer/BioNTech Comirnaty vaccine	All doses	No	Rarely	Financial problem	Very friendly	Yes	No	No	Yes	No	Yes	Depression, Stress, Anxiety	No	No	I just can't	Strongly agree
2022-11-09 13:03:34	nikolasaind85@gmail.com	Nikolas Aind	Male	21-23	nikolasaind85@gmail.com	University of Dhaka	2021-22	Sirajgonj	Resident of hall	Yes	Less than 5 times	Fever	No	N/A	N/A	Yes	Yes	Oral (If you had tablet, syrup and others)	Allopathy	Calcium tablet	No	No	No	N/A	Hall canteen	Yes	Tap water	Hygienic	No	Temparature, Accomodation	No	Yes	The Pfizer/BioNTech Comirnaty vaccine	Dose 1	Yes	Sometimes	Academic pressure, Financial problem, Lack of interaction with others	Very friendly	Maybe	No	No	Yes	Yes	No	Depression, Stress, Lack of confidence, Anxiety	No	No	Yes I do it every time	Moderate
2022-11-09 13:47:16	sheikhenan2003@gmail.com	Enan	Male	21-23	01798059147	BUTEX	2020-21	Pabna	Non-resident of hall	Yes	Less than 5 times	Fever, Diarrhea	No	N/A	Decreased	Yes	Yes	Oral (If you had tablet, syrup and others)	Allopathy	Paracetamol, Vitamin	No	No	Yes	Yes	Homemade/ Self made, Hall canteen, University canteen	Yes	Filtered	Hygienic	No	Weather, Food quality	No	Yes	The Pfizer/BioNTech Comirnaty vaccine	All doses	Yes	Often	Academic pressure, Financial problem, Society	Moderate	Maybe	No	No	Yes	No	Yes	Depression, Loneliness, Lack of confidence	No	No	I just can't	Moderate
2022-11-09 14:57:07	noyonroy8080@gmail.com	Noyon Roy	Male	18-20	01308107249	Dhaka University	2021-22	Panchagarh	Resident of hall	Yes	Less than 5 times	Fever, Flu	No	N/A	N/A	Yes	Yes	Oral (If you had tablet, syrup and others)	Allopathy	Paracetamol	No	No	No	No	Hall canteen	Yes	Filtered	Hygienic	Yes	Temparature	No	Yes	The Moderna COVID-19 vaccine	Dose 2	Yes	Sometimes	Academic pressure, Financial problem, Society	Very friendly	Maybe	Yes	Yes	Yes	Yes	Yes	Depression, Loneliness, Mood disorder	No	Yes	Yes I do it every time	Strongly agree
2022-11-10 19:14:15	dasjolok5@gmail.com	Jholok	Male	18-20	dasjolok5@gmail.com	University of Dhaka	2021-22	Habigonj	Resident of hall	No	Never	N/A	No	No answer	N/A	No	No	Oral (If you had tablet, syrup and others)	Allopathy	Paracetamol, Vitamin, Calcium tablet, Aspirin, Fexofenadin, Azythromycin, Tufnil, Antacid	No	No	Yes	Yes	Hall canteen	Yes	Filtered	Hygienic	No	Food quality	No	Yes	The Pfizer/BioNTech Comirnaty vaccine	Dose 2	No	Sometimes	Academic pressure, Financial problem, Society, Lack of interaction with others	Very friendly	No	No	No	Yes	Yes	Yes	Depression, Loneliness	No	No	I just can't	Agree
2022-11-10 19:17:29	shiponchandra21@gmail.com	Shipon Chandra	Male	18-20	01744468090	University of Dhaka	2021-22	Gaibandha	Resident of hall	No	Never	N/A	No	N/A	N/A	No	Yes	Oral (If you had tablet, syrup and others)	Allopathy	Paracetamol	No	No	No	No	Hall canteen	No	Tap water	Hygienic	No	Accomodation	No	Yes	The Pfizer/BioNTech Comirnaty vaccine	Dose 2	No	Rarely	Academic pressure	Very friendly	Yes	No	No	Yes	Yes	Yes	Depression	No	No	Yes I do it every time	Agree
2022-11-10 19:26:37	sagorpaul2321@gmail.com	Sagor paul	Male	18-20	01881521302	University of Dhaka	2021-22	Netrokona	Non-resident of hall	No	Less than 5 times	Fever	No	Na	N/A	No	No	Oral (If you had tablet, syrup and others)	Allopathy	Vitamin	No	No	No	No	Hall canteen	No	Boiled	Hygienic	No	Food quality	No	No	The Moderna COVID-19 vaccine	Dose 2	No	Sometimes	Academic pressure	Very friendly	Yes	Yes	Yes	Yes	Yes	Yes	Depression	No	No	Yes I do it every time	Agree
2022-11-10 19:35:12	sayannhoo@gmail.com	Sayannho Chowdhury	Male	18-20	sayannhoo@gmail.com	University of Dhaka	2021-22	Chattogram	Non-resident of hall	Yes	Less than 5 times	Fever, চোখ ওঠা	Yes	Diabetes	Increased	Yes	Yes	Oral (If you had tablet, syrup and others), Injection	Allopathy	Galvus Met 500/50	No	No	No	No	Hall canteen, University canteen	Yes	Filtered	Hygienic	Yes	Food quality, Accomodation	No	Yes	The Pfizer/BioNTech Comirnaty vaccine	Dose 2	Yes	Often	Academic pressure, Financial problem, Society, Personal Problems	Very friendly	Maybe	No	No	Yes	No	No	Depression, Loneliness, Stress, Inferiority Complex, Anxiety, Mood disorder, Panic attack	No	Yes	I hesitate a lot but I try	Moderate
2022-11-10 19:48:27	nishadbarman639@gmail.com	Nishad Babu	Male	18-20	01741759717	Dhaka university	2021-22	Thakurgaon	Resident of hall	Yes	More than 5 times	Fever, Diarrhea, Flu	No	N/A	N/A	Yes	Yes	Oral (If you had tablet, syrup and others)	Allopathy, Homeopathy	Paracetamol, Vitamin, Antacid	No	No	No	N/A	Hall canteen, University canteen	Yes	Tap water	Unhygienic	No	Temparature, Weather, Food quality, Accomodation	No	Yes	The Pfizer/BioNTech Comirnaty vaccine	Dose 2	Yes	Sometimes	Academic pressure, Financial problem, Society, Accommodation problem, Lack of interaction with others, Excessive tuition	Very friendly	Yes	No	No	Yes	No	No	Depression, Anxiety, Eating disorder ( You don't feel hungry or too much hungry)	No	No	I hesitate a lot but I try	Agree
2022-11-10 19:54:18	sajeebmondal845170@gmail.com	SAJEEB CHANDRA MONDAL	Male	18-20	01730603406	Dhaka university	2021-22	Joypurhat	Resident of hall	No	Never	N/A	No	N/A	N/A	No	No	Oral (If you had tablet, syrup and others)	Allopathy	Paracetamol	No	No	No	N/A	University canteen	No	Tap water	Hygienic	No	Accomodation	No	Yes	The Sinopharm COVID-19 vaccine	All doses	No	Rarely	Financial problem	Very friendly	Maybe	No	No	Yes	No	Yes	Anxiety	No	No	I hesitate a lot but I try	Agree
2022-11-10 19:58:35	munnaacharjo6@gmail.com	Munna Acharjo	Male	18-20	01533533912	University of Dhaka	2021-22	Netrakona	Non-resident of hall	No	Less than 5 times	Fever, cold, cough, indigestion,stress, fatigue	No	N/A	Decreased	Yes	Yes	Oral (If you had tablet, syrup and others)	Allopathy	Paracetamol, Vitamin, Fexofenadin, Azythromycin	No	No	Yes	Yes	Hall canteen	No	Filtered	Hygienic enough	No	Temparature, Weather, Food quality, Accomodation	No	Yes	The Sinopharm COVID-19 vaccine	All doses	Yes	Sometimes	Academic pressure, Society, Lack of interaction with others	Very friendly	Maybe	No	No	Yes	Yes	Yes	Depression, Loneliness, Stress, Inferiority Complex, Lack of confidence	No	No	I just can't	Moderate
2022-11-10 20:00:38	nandanbarman973@gmail.con	Nondon Chandra	Male	18-20	01890012564	Dhaka University	2021-22	Gaibandha	Resident of hall	Yes	Never	N/A	No	N	N/A	No	No	Oral (If you had tablet, syrup and others)	Allopathy	Paracetamol	No	No	No	No	Hall canteen	Yes	Tap water	Hygienic	No	Weather	No	Yes	The Pfizer/BioNTech Comirnaty vaccine	All doses	Yes	Always	Academic pressure, Financial problem, Society, Accommodation problem, Lack of interaction with others, Excessive tuition	Very friendly	Maybe	No	No	No	No	No	Depression, Loneliness, Lack of confidence, Panic attack, Eating disorder ( You don't feel hungry or too much hungry)	Yes	No	Yes I do it every time	Disagree
2022-11-10 22:52:29	abesh766@gmail.com	Abesh Sarker	Male	18-20	abesh766@gmail.com	Dhaka university	2021-22	Mymensingh	Resident of hall	No	Less than 5 times	Diarrhea, Flu	No	N/A	Decreased	No	No	Oral (If you had tablet, syrup and others)	Allopathy	Paracetamol	No	No	No	N/A	Hall canteen	No	Tap water	Hygienic enough	Yes	Accomodation	No	Yes	The Pfizer/BioNTech Comirnaty vaccine	Dose 2	Yes	Often	Academic pressure, Accommodation problem, Lack of interaction with others	Moderate	Maybe	No	No	No	No	No	Depression, Loneliness, Stress, Lack of confidence, Panic attack	No	No	I just can't	Strongly agree
2022-11-11 00:46:27	sidd4879@gmail.com	Rahul	Male	18-20	01798924060	Institute of Education and Research	2021-22	Patuakhali	Resident of hall	No	Less than 5 times	Fever	No	N/A	Decreased	Yes	Yes	Oral (If you had tablet, syrup and others)	Allopathy	Paracetamol	No	No	No	N/A	Hall canteen	Yes	Tap water	Unhygienic	No	Food quality, Accomodation	No	Yes	The Pfizer/BioNTech Comirnaty vaccine	Dose 2	No	Sometimes	Academic pressure, Financial problem	Very friendly	Yes	No	No	Yes	Yes	Yes	Stress, Inferiority Complex	No	No	Yes I do it every time	Strongly agree
2022-11-11 00:47:00	borno20200@gmail.com	Borno	Male	18-20	borno20200@gmail.com	Dhaka University	2021-22	Habiganj	Resident of hall	No	Never	N/A	No	N/A	N/A	No	No	Oral (If you had tablet, syrup and others)	Allopathy, Homeopathy	Paracetamol, Sarzel	No	No	No	N/A	Hall canteen, Restaurant, University canteen	No	Filtered	Unhygienic	No	Accomodation	No	Yes	The Pfizer/BioNTech Comirnaty vaccine	All doses	Yes	Sometimes	Academic pressure	Moderate	Maybe	No	No	Yes	Yes	No	Depression, Stress, Lack of confidence, Anxiety, Panic attack	No	No	I hesitate a lot but I try	Moderate
2022-11-11 06:26:45	paloksarker647@gmail.com	Palok Sarker	Male	18-20	01727400742	University of Dhaka	2021-22	Barishal	Resident of hall	Yes	Less than 5 times	Fever	No	N/A	Decreased	No	No	Oral (If you had tablet, syrup and others)	Allopathy	Paracetamol	No	No	No	No	Hall canteen	No	Filtered	Hygienic enough	No	Weather	No	Yes	The Sinopharm COVID-19 vaccine	Dose 2	Yes	Sometimes	Academic pressure	Very friendly	Yes	No	Yes	Yes	No	Yes	Lack of confidence	No	No	Yes I do it every time	Disagree
2022-11-11 09:23:19	sudebb885@gmail.com	S K B Sudeb	Male	18-20	sudebb885@gmail.com	Institute of education and research	2021-22	Jashore	Non-resident of hall	Yes	Less than 5 times	Fever	Yes	Articheria	N/A	Yes	Yes	Oral (If you had tablet, syrup and others)	Allopathy	Aeron asodin Cyril 25	No	No	No	For this reason I did not go	Hall canteen, University canteen	Yes	Filtered	Hygienic	Yes	Weather	No	Yes	The Pfizer/BioNTech Comirnaty vaccine	Dose 2	Yes	Sometimes	Financial problem, Family problem	Very friendly	Maybe	No	Yes	Yes	Yes	No	Depression, Stress, Anxiety	No	No	Yes I do it every time	Agree
2022-11-11 10:28:03	shuvodas621@gmail.com	Shuvo	Male	18-20	shuvodas621@gmail.com	Dhaka University	2021-22	Narsingdi	Resident of hall	No	Never	N/A	Yes	Dengu	N/A	Yes	Yes	Injection	Allopathy	Paracetamol, Antacid	No	No	No	I had not been to the medical centre	Hall canteen, Restaurant, University canteen	Yes	Filtered	Hygienic	No	Temparature, Weather, Food quality	No	Yes	The Pfizer/BioNTech Comirnaty vaccine	Dose 2	Yes	Often	Academic pressure, Financial problem, Society, Lack of interaction with others	Very friendly	Yes	No	No	Yes	Yes	No	Depression, Loneliness, Stress, Lack of confidence, Anxiety	No	Yes	I hesitate a lot but I try	Agree
2022-11-11 10:56:07	kinarbaral8@gmail.com	Kinar Baral	Male	21-23	kinarbaral8@gmail.com	University of Dhaka	2021-22	Barguna	Non-resident of hall	No	Never	Typhoid	Yes	Typhoid	Decreased	Yes	Yes	Oral (If you had tablet, syrup and others), Injection	Allopathy	Paracetamol	No	No	Yes	No	Hall canteen	Yes	Tap water	Unhygienic	Yes	Temparature	Yes	Yes	The Pfizer/BioNTech Comirnaty vaccine	Dose 2	Yes	Sometimes	Society	Very friendly	Yes	Yes	Yes	Yes	No	Yes	Depression, Stress, Lack of confidence	No	No	I just can't	Agree
2022-11-11 19:08:34	azamanmiazi@gmail.com	Md Asaduzzaman Miazi	Male	21-23	azamanmiazi@gmail.com	Dhaka Medical College	2017-18	Munshiganj	Resident of hall	Yes	Less than 5 times	Fever, Dengue	No	None	N/A	Yes	Yes	Oral (If you had tablet, syrup and others)	Allopathy	Paracetamol, Fexofenadin	No	No	Yes	N/A	Hall canteen	Yes	Tap water	Hygienic	Yes	Weather, Accomodation	Yes	Yes	The Sinopharm COVID-19 vaccine	Dose 2	Yes	Often	Academic pressure	Very friendly	Yes	No	No	Yes	Yes	Yes	Depression, Loneliness, Stress, Inferiority Complex, Lack of confidence, Anxiety	No	No	I hesitate a lot but I try	Moderate
2022-11-11 20:48:37	zunaina@iut-dhaka.edu	Zunaina Zarin Titly	Female	21-23	zunaina@iut-dhaka.edu	Islamic University of Technology	2021-22	Dhaka	Resident of hall	No	Never	N/A	No	N/A	N/A	No	No	Oral (If you had tablet, syrup and others)	Allopathy	Paracetamol, Vitamin, Antacid	No	No	No	N/A	Hall canteen	Yes	Filtered	Hygienic enough	No	Temparature, Weather	Yes	Yes	The Sinopharm COVID-19 vaccine	All doses	Yes	Sometimes	Academic pressure, Society, Lack of interaction with others	Moderate	No	No	No	No	No	Yes	Loneliness, Stress, Lack of confidence, Mood disorder	No	No	I hesitate a lot but I try	Moderate
2022-11-19 23:18:43	ummehabibataniyaa@gmai.com	Umme Habiba	Female	18-20	01748058651	Dhaka University	2021-22	Sirajganj	Non-resident of hall	No	Never	N/A	No	N/A	N/A	No	No	Oral (If you had tablet, syrup and others)	Allopathy	Paracetamol	No	No	No	N/A	Homemade/ Self made, University canteen	Yes	Boiled	Hygienic enough	No	Weather	No	Yes	The Pfizer/BioNTech Comirnaty vaccine	Dose 2	No	Sometimes	Academic pressure, Financial problem	Very friendly	Yes	No	Yes	No	No	Yes	Lack of confidence	No	No	Yes I do it every time	Agree
2022-11-19 23:19:50	fariasanjida251@gmail.com	Faria Sanjida	Female	18-20	01781097723	University of Dhaka	2021-22	Thakurgaon	Non-resident of hall	No	Less than 5 times	Fever, Low pressure	Yes	Low pressure, last 3-4 years	No change	No	Yes	Oral (If you had tablet, syrup and others)	Allopathy	Paracetamol, Calcium tablet	No	No	Yes	Yes	Homemade/ Self made, Made by home maid, Restaurant, University canteen	Yes	Boiled	Hygienic	Yes	Weather, Food quality	No	Yes	The Pfizer/BioNTech Comirnaty vaccine	All doses	No	Rarely	Academic pressure, Lack of interaction with others, Use social network more times	Moderate	Maybe	No	No	Yes	Yes	Yes	Depression, Loneliness, Stress, Mood disorder, Eating disorder ( You don't feel hungry or too much hungry)	No	No	Yes I do it every time	Strongly agree
2022-11-19 23:27:31	mehrubaprapty21@gmail.com	Mehruba Binte Emran	Female	18-20	01880451156	University of Dhaka	2021-22	Dhaka	Non-resident of hall	No	Never	N/A	No	N/A	N/A	No	No	Oral (If you had tablet, syrup and others), Ointment	Allopathy	Vitamin, Antacid	No	No	No	No	Homemade/ Self made	Yes	Filtered	Hygienic	Yes	Temparature, Weather, Accomodation	Yes	Yes	The Pfizer/BioNTech Comirnaty vaccine	Dose 2	Yes	Always	Academic pressure, Financial problem, Society, Lack of interaction with others	Moderate	No	No	No	No	No	No	Depression, Stress, Inferiority Complex, Lack of confidence, OCD (Obsessive compulsive disorder), Anxiety, Panic attack, Eating disorder ( You don't feel hungry or too much hungry)	No	No	I just can't	Disagree
2022-11-20 00:01:31	ishaiful076@gmail.com	Mohammad Sifat	Male	18-20	ishaiful076@gmail.com	Dhaka University	2021-22	Shariatpur	Non-resident of hall	No	Never	N/A	Yes	Skin disease ( Tinea corporis)	No change	Yes	Yes	Oral (If you had tablet, syrup and others), Ointment	Allopathy	Antibiotics ( Vorifast)	No	No	No	N/A	Homemade/ Self made	Yes	Filtered	Hygienic	Yes	Temparature	No	Yes	The Pfizer/BioNTech Comirnaty vaccine	Dose 2	Yes	Always	Academic pressure	Not so good	Yes	No	No	Yes	No	Yes	Stress, Mood disorder, Eating disorder ( You don't feel hungry or too much hungry)	No	No	I just can't	Disagree
2022-11-20 00:04:01	bayazidfahad276@gamail.com	Md.Bayazid	Male	18-20	01792405108	University of Dhaka	2021-22	Shoriatpur	Resident of hall	No	Never	Fever	Yes	Fever	Increased	No	Yes	Oral (If you had tablet, syrup and others)	Allopathy	Aspirin	Yes	No	Yes	No	Hall canteen	Yes	Filtered	Unhygienic	No	Food quality	No	Yes	The Pfizer/BioNTech Comirnaty vaccine	All doses	No	Sometimes	Lack of interaction with others	Very friendly	Yes	Yes	No	Yes	Yes	No	Lack of confidence	No	Yes	Yes I do it every time	Agree
2022-11-20 05:58:42	asrafunnaharevailet@gmail.com	Asrafun Nahar Eva	Female	18-20	01936735438	Zoology	2021-22	Narayanganj	Non-resident of hall	No	Never	N/A	No	N/A	N/A	No	No	Oral (If you had tablet, syrup and others)	Allopathy	Zithox	No	No	No	N/A	Homemade/ Self made, University canteen	No	Tap water	Hygienic	No	Weather	No	Yes	The Pfizer/BioNTech Comirnaty vaccine	Dose 2	No	Sometimes	Academic pressure, Lack of interaction with others	Very friendly	No	No	No	Yes	Yes	Yes	Stress, Lack of confidence	No	No	Yes I do it every time	Moderate
2022-11-20 06:51:22	effatrunu@gmail.com	Effat Ara Jahan Runu	Female	18-20	01751949841	University of Dhaka	2021-22	Gazipur	Non-resident of hall	Yes	Less than 5 times	Fever, Diarrhea, Flu	Yes	Flu	Decreased	Yes	Yes	Oral (If you had tablet, syrup and others)	Allopathy	Paracetamol, Fexofenadin, Zinc/ Folic acid, Tufnil, Antacid	No	No	No	N/A	Homemade/ Self made, University canteen	Yes	Boiled	Hygienic enough	Yes	Temparature, Weather, Food quality, Accomodation	No	Yes	The Pfizer/BioNTech Comirnaty vaccine	Dose 2	Yes	Often	Academic pressure, Society, Accommodation problem	Very friendly	Maybe	No	No	No	No	No	Depression, Loneliness, Stress, Inferiority Complex, Lack of confidence, OCD (Obsessive compulsive disorder), Anxiety, Mood disorder, Panic attack, Eating disorder ( You don't feel hungry or too much hungry)	No	No	I hesitate a lot but I try	Strongly disagree
2022-11-20 17:05:12	rodelaroopkatha2003@gmail.com	Rodela Roopkatha	Female	18-20	01881338718	University of Dhaka	2021-22	Dhaka	Non-resident of hall	No	Never	N/A	No	N/A	N/A	No	Yes	Oral (If you had tablet, syrup and others)	Allopathy, Homeopathy	Paracetamol, Vitamin, Calcium tablet, Antacid	No	No	No	N/A	Homemade/ Self made	Yes	Filtered	Hygienic enough	No	Temparature, Weather, Food quality	No	Yes	The Pfizer/BioNTech Comirnaty vaccine	All doses	No	Rarely	Academic pressure	Very friendly	Yes	No	No	Yes	Yes	Yes	Depression	No	No	Yes I do it every time	Strongly agree
2022-11-20 17:31:22	fahimshahriyar103@gmail.com	Fahim Shahriyar	Male	18-20	01737159974	University of Dhaka	2021-22	Dinajpur	Non-resident of hall	Yes	Less than 5 times	Fever	No	N/A	N/A	Yes	Yes	Oral (If you had tablet, syrup and others)	Allopathy	Paracetamol, Vitamin, Calcium tablet, Fexofenadin, Tufnil, Antacid	Yes	No	No	N/A	Hall canteen, Restaurant, University canteen	No	Filtered	Hygienic	Yes	Weather	No	Yes	The Pfizer/BioNTech Comirnaty vaccine	Dose 2	Yes	Always	Academic pressure, Financial problem, Society	Very friendly	Yes	No	No	Yes	No	No	Depression, Stress, Lack of confidence, Anxiety, Mood disorder, Eating disorder ( You don't feel hungry or too much hungry)	No	No	Yes I do it every time	Disagree
2022-11-20 17:36:43	jewel0373@gmail.com	MOST.JANNATUL FORDOWSI AHMED JUI	Female	18-20	01833440114	Dhaka University	2021-22	RAJSHAHI	Non-resident of hall	Yes	Less than 5 times	Fever, Flu, Cough, headache, depression, loneliness,Home sickness,	No	N/A	N/A	Yes	Yes	Oral (If you had tablet, syrup and others)	Allopathy, Homeopathy	Paracetamol, Vitamin, Deprex, billi, monas 10, tofen, adovas.	No	No	No	N/A	Hall canteen, Restaurant, University canteen	Yes	Filtered	Hygienic	Yes	Weather, Food quality	Yes	Yes	The Pfizer/BioNTech Comirnaty vaccine	Dose 2	Yes	Often	Academic pressure, Accommodation problem, Lack of interaction with others	Moderate	No	No	Yes	Yes	No	No	Depression, Loneliness, Stress, Lack of confidence, Anxiety, Mood disorder, Panic attack, Eating disorder ( You don't feel hungry or too much hungry)	No	No	I hesitate a lot but I try	Moderate
2022-11-20 18:00:11	sktakia2711@gmail.com	Samia Kalam Takia	Female	18-20	01834826292	University of Dhaka	2021-22	Munshiganj	Non-resident of hall	No	Less than 5 times	N/A	No	No	N/A	No	No	Oral (If you had tablet, syrup and others), Ointment	Allopathy	Paracetamol	No	No	No	N/A	Homemade/ Self made	Yes	Filtered	Hygienic	No	Temparature	No	Yes	The Pfizer/BioNTech Comirnaty vaccine	All doses	Yes	Often	Academic pressure, Financial problem, Attachment issue	Very friendly	Yes	No	No	No	No	Yes	Depression, Loneliness, Stress, Inferiority Complex, Lack of confidence, Anxiety, Mood disorder, Eating disorder ( You don't feel hungry or too much hungry)	No	No	I hesitate a lot but I try	Moderate
2022-11-20 18:05:29	muntasirbillahshifath@gmail.com	Muntasir Billah	Male	21-23	01752547969	University of Dhaka	2021-22	Chuadanga	Resident of hall	Yes	Less than 5 times	Fever, Flu	No	no	Decreased	No	Yes	Oral (If you had tablet, syrup and others)	Allopathy	Paracetamol, Azythromycin, Tufnil, Antacid	No	No	No	No	Hall canteen	No	Filtered	Hygienic	No	Accomodation	No	Yes	The Pfizer/BioNTech Comirnaty vaccine	All doses	Yes	Always	Academic pressure, Financial problem, Lack of interaction with others	Very friendly	No	No	No	No	No	No	Depression, Loneliness, Stress, Anxiety	No	No	I hesitate a lot but I try	Moderate
2022-11-20 18:11:47	Reziareya@gmail.com	Most. Rezia Parvin Reya	Female	18-20	Reziareya@gmail.com	Dhaka university	2021-22	Gaibandha	Non-resident of hall	Yes	Less than 5 times	Fever, Physically weak	Yes	Allergy	No change	Yes	Yes	Oral (If you had tablet, syrup and others)	Both	Other	No	No	No	N/A	Hall canteen	No	Tap water	Unhygienic	Yes	Food quality, Accomodation	No	Yes	The Pfizer/BioNTech Comirnaty vaccine	Dose 2	Yes	Always	Academic pressure, Financial problem, Society, Accommodation problem, Lack of interaction with others	Moderate	No	No	No	Yes	Yes	No	Depression, Loneliness, Stress, Lack of confidence, Anxiety	No	No	I hesitate a lot but I try	Moderate
2022-11-20 18:44:32	silvannaalucard@gmail.com	Nowshad	Male	18-20	silvannaalucard@gmail.com	Dhaka University	2021-22	Chittagong	Non-resident of hall	No	Never	N/A	No	N/A	N/A	No	No	Oral (If you had tablet, syrup and others)	Allopathy	Paracetamol	No	No	No	N/A	Homemade/ Self made, University canteen	Yes	Boiled	Hygienic enough	No	Food quality	No	Yes	The Pfizer/BioNTech Comirnaty vaccine	Dose 2	No	Sometimes	Financial problem, Society, Lack of interaction with others	Very friendly	No	No	No	Yes	Yes	Yes	Loneliness, Stress, Lack of confidence	No	No	I hesitate a lot but I try	Agree
2022-11-20 19:03:14	ratnaakter01747@gmail.com	Most Ratna Akter	Female	18-20	ratnaakter01747@gmail.com	Dhaka university	2021-22	Panchagarh	Non-resident of hall	Yes	Less than 5 times	Fever	Yes	Headache	Decreased	Yes	Yes	Oral (If you had tablet, syrup and others)	Allopathy	Paracetamol, Antacid	No	No	No	No	Hall canteen, University canteen	No	Tap water	Hygienic	No	Food quality, Accomodation	No	Yes	The Pfizer/BioNTech Comirnaty vaccine	Dose 2	Yes	Often	Academic pressure, Financial problem, Accommodation problem, Lack of interaction with others	Moderate	No	No	No	Yes	No	No	Depression, Loneliness, Stress, Inferiority Complex, Lack of confidence	No	No	I hesitate a lot but I try	Moderate
2022-11-20 20:35:48	af113664@gmail.com	Fahad	Male	21-23	01798500927	SUST	2020-21	Chandpur	Self accommodated (If you bear your own expense)	Yes	Less than 5 times	Fever	Yes	Severe Asthma	Increased	Yes	Yes	Oral (If you had tablet, syrup and others)	Allopathy	Fenat 1mg,Doxiva-200mg,Monas	Yes	No	No	No	Made by home maid	Yes	Filtered	Hygienic	No	Weather, Food quality	No	Yes	The Sinovac-CoronaVac vaccine	Dose 2	Yes	Often	Academic pressure, Financial problem, Toxic Friends	Very friendly	Yes	No	No	No	Yes	No	Depression, Loneliness, Stress, Inferiority Complex, Lack of confidence, Anxiety, Mood disorder	No	No	Yes I do it every time	Agree
2022-11-20 21:21:37	fr344753@gmai.com	Farhana Rahman	Female	18-20	01316358057	University of Dhaka	2021-22	Sirajganj	Non-resident of hall	Yes	Less than 5 times	Fever, Flu	No	N/A	N/A	Yes	Yes	Oral (If you had tablet, syrup and others)	Allopathy	Paracetamol, Vitamin	No	No	No	N/A	Homemade/ Self made, Made by home maid, University canteen	Yes	Filtered	Hygienic	No	Weather	No	Yes	The Pfizer/BioNTech Comirnaty vaccine	Dose 2	Yes	Often	Academic pressure, Society	Very friendly	Yes	No	No	Yes	No	No	Depression, Loneliness, Stress	No	No	Yes I do it every time	Moderate
2022-11-20 22:24:06	tamannaarafat3@gmail.com	Arafat Akter Tamanna	Female	18-20	01914165436	Dhaka University	2021-22	Sherpur	Non-resident of hall	Yes	Less than 5 times	OCD	Yes	Yes	Decreased	Yes	Yes	Oral (If you had tablet, syrup and others)	Allopathy	Repose	No	No	Yes	No	University canteen	Yes	Filtered	Hygienic	Yes	Accomodation	No	Yes	The SII/COVISHIELD and AstraZeneca/AZD1222 vaccines	All doses	Yes	Always	All of above	Very friendly	Yes	Yes	Yes	Yes	Yes	No	Depression, Loneliness, Stress, Lack of confidence, OCD (Obsessive compulsive disorder), Anxiety, Mood disorder, Panic attack, Eating disorder ( You don't feel hungry or too much hungry)	Yes	No	Yes I do it every time	Moderate
2022-11-20 23:02:19	saikot343@gmail.com	Mehedi Hassan Saikat	Male	21-23	saikot343@gmail.com	Chittagong University of Engineering and Technology	2020-21	Faridgonj, Chandpur, Chittagong	Non-resident of hall	No	Less than 5 times	Fever	No	N/A	N/A	No	Yes	Oral (If you had tablet, syrup and others)	Allopathy	Paracetamol, Vitamin, Aspirin	No	No	No	N/A	Made by home maid, Restaurant, University canteen	Yes	Tap water	Hygienic enough	No	Food quality	No	Yes	The Sinopharm COVID-19 vaccine	Dose 2	Yes	Sometimes	Academic pressure	Very friendly	Maybe	No	No	Yes	Yes	Yes	Stress	No	No	I hesitate a lot but I try	Moderate
2022-11-26 12:59:15	nafisaanzum6473@gmail.com	Nafisa Anzum	Female	21-23	01567973250	University of Dhaka	2020-21	Chandpur	Non-resident of hall	Yes	Less than 5 times	Fever, Flu, UTI	Yes	Jaundice, Dengue, Rash	Decreased	Yes	Yes	Oral (If you had tablet, syrup and others), Ointment	Allopathy	Azythromycin, Spironolactone,Fexofenadine Hydrochloride, Hydroquinone,Arythromycin,Clindamycin,Niacide Gel	No	No	No	N/A	Homemade/ Self made, University canteen	No	Filtered	Hygienic enough	Yes	Temparature, Weather	No	Yes	The Pfizer/BioNTech Comirnaty vaccine	All doses	Yes	Often	Academic pressure, Society, Harassment	Moderate	Maybe	No	Yes	Yes	Yes	Yes	Depression, Loneliness, Stress, Inferiority Complex, Lack of confidence, OCD (Obsessive compulsive disorder), Anxiety, Panic attack, Eating disorder ( You don't feel hungry or too much hungry)	No	No	Yes I do it every time	Agree
2022-11-26 13:36:47	tutulhalder62005109@gmail.com	Tutul Halder	Male	21-23	01705057543	Du	2020-21	Manikganj	Resident of hall	Yes	Less than 5 times	Fever, Diarrhea	No	N/A	N/A	Yes	Yes	Oral (If you had tablet, syrup and others)	Allopathy	Paracetamol	No	No	No	N/A	Hall canteen, Restaurant, University canteen	Yes	Tap water	Hygienic	Yes	Temparature, Food quality	No	Yes	The Moderna COVID-19 vaccine	Dose 2	No	Rarely	Academic pressure, Accommodation problem	Very friendly	Maybe	No	Yes	Yes	Yes	Yes	Addiction, Eating disorder ( You don't feel hungry or too much hungry)	No	No	I hesitate a lot but I try	Moderate
2022-11-26 15:35:59	mroy38552@gmail.com	Manoranjan roy	Male	21-23	mroy38552@gmail.com	DU	2020-21	Thakurgaon	Resident of hall	No	Less than 5 times	Fever, Migrant	No	N/A	No change	Yes	Yes	Oral (If you had tablet, syrup and others)	Allopathy	Paracetamol, Tufnil	No	Yes	Yes	No	University canteen	Yes	Tap water	Unhygienic	Yes	Temparature, Weather, Food quality, Accomodation	No	Yes	The SII/COVISHIELD and AstraZeneca/AZD1222 vaccines	Dose 2	Yes	Sometimes	Financial problem, Society, Accommodation problem	Very friendly	Yes	Yes	Yes	No	No	Yes	Depression, Stress, Lack of confidence, Anxiety, Panic attack	No	No	I hesitate a lot but I try	Agree
2022-11-26 21:25:25	s-2019816247@econ.du.ac.bd	Farha Tasneem	Female	21-23	s-2019816247@econ.du.ac.bd	University of Dhaka	2019-20	Satkhira	Non-resident of hall	No	Less than 5 times	N/A	No	n/a	N/A	No	No	Oral (If you had tablet, syrup and others), Ointment	Allopathy	Paracetamol, Tufnil, Antacid	No	No	No	n/a	Homemade/ Self made, Made by home maid, Hall canteen, Restaurant, University canteen	Yes	Filtered	Hygienic	Yes	Temparature, Weather, Food quality	Yes	Yes	The Pfizer/BioNTech Comirnaty vaccine	All doses	Yes	Often	Academic pressure, Society	Very friendly	Yes	Yes	No	Yes	Yes	Yes	Stress, Lack of confidence, Anxiety, Mood disorder, Panic attack	No	No	I hesitate a lot but I try	Moderate
2022-11-26 21:44:40	jayedkhanrafi18@gmail.com	Md. Jayed Khan	Male	18-20	jayedkhanrafi18@gmail.com	University of Dhaka	2021-22	Tangail	Non-resident of hall	Yes	Less than 5 times	Fever	No	No particular previous disease history	Decreased	No	No	Oral (If you had tablet, syrup and others)	Allopathy	Paracetamol, Antacid	No	No	No	I didn't go to medical center	Homemade/ Self made	Yes	Filtered	Hygienic	No	Temparature	Yes	Yes	The Pfizer/BioNTech Comirnaty vaccine	Dose 2	Yes	Sometimes	Academic pressure, Financial problem	Moderate	Maybe	No	No	Yes	Yes	No	Depression, Loneliness, Inferiority Complex, Lack of confidence	No	No	Yes I do it every time	Agree
2022-11-26 21:46:57	tasnif7757@gmail.com	Tasnif Salsabil	Female	18-20	tasnif7757@gmail.com	Dhaka University	2021-22	Chittagong	Non-resident of hall	Yes	Less than 5 times	Fever, Diarrhea, Stomach cramps, low pressure	Yes	Seizure disorder	No change	Yes	Yes	Oral (If you had tablet, syrup and others)	Allopathy	Vitamin, Antacid, Lemotrigine, dienogest	No	No	No	N/A	Homemade/ Self made, Restaurant, University canteen	Yes	Bottled water	Unhygienic	Yes	Food quality, Accomodation	No	Yes	The Pfizer/BioNTech Comirnaty vaccine	All doses	Yes	Often	Academic pressure, Financial problem, Society, Accommodation problem, Homesickness	Moderate	Maybe	No	No	No	No	No	Depression, Loneliness, Stress, Inferiority Complex, Lack of confidence, Anxiety, Eating disorder ( You don't feel hungry or too much hungry)	Yes	Yes	I hesitate a lot but I try	Moderate
2022-11-26 21:49:24	ksshafat4@gmail.com	Khairul Shafat Sheersha	Male	18-20	ksshafat4@gmail.com	University of Dhaka	2021-22	Narsingdi	Non-resident of hall	Yes	Less than 5 times	Diarrhea, food poisoning	Yes	I had 3 types of ulcer in stomach area at the same time	Decreased	Yes	Yes	Oral (If you had tablet, syrup and others)	Allopathy	Paracetamol, Zinc/ Folic acid, Antacid	No	No	No	N/A	Homemade/ Self made, Hall canteen, Restaurant, University canteen	Yes	Boiled	Hygienic enough	Yes	Food quality	No	Yes	The Pfizer/BioNTech Comirnaty vaccine	Dose 2	Yes	Often	Academic pressure, Lack of interaction with others	Moderate	No	No	No	No	No	No	Loneliness, Stress, Inferiority Complex, Lack of confidence, Anxiety, Eating disorder ( You don't feel hungry or too much hungry)	No	No	I just can't	Moderate
2022-11-26 21:51:55	tasnif7757@gmail.com	Tasnif Salsabil	Female	18-20	tasnif7757@gmail.com	Dhaka University	2021-22	Chittagong	Non-resident of hall	Yes	Less than 5 times	Fever, Diarrhea, Stomach cramps, low pressure	Yes	Seizure disorder,	No change	Yes	Yes	Oral (If you had tablet, syrup and others)	Allopathy	Paracetamol, Vitamin, Fexofenadin, Antacid, Lemotrigine, dienogest	No	No	No	N/A	Homemade/ Self made, Restaurant, University canteen	Yes	Bottled water	Unhygienic	Yes	Food quality, Accomodation	No	Yes	The Pfizer/BioNTech Comirnaty vaccine	All doses	Yes	Often	Academic pressure, Financial problem, Society, Accommodation problem, Homesickness, responsibility	Moderate	Maybe	No	No	No	No	No	Depression, Loneliness, Stress, Inferiority Complex, Lack of confidence, Anxiety, Mood disorder, Eating disorder ( You don't feel hungry or too much hungry)	Yes	Yes	I hesitate a lot but I try	Moderate
2022-11-26 21:53:44	tasnianijhum981@gmail.com	Tasnia Kawsar Nijhum	Female	18-20	tasnianijhum981@gmail.com	University of Dhaka	2021-22	Shatkhira	Non-resident of hall	Yes	Less than 5 times	Thyroid	Yes	Tonsillitis, obesity	Decreased	Yes	Yes	Oral (If you had tablet, syrup and others)	Allopathy, Homeopathy	Vitamin, Calcium tablet	No	No	No	N/A	Homemade/ Self made, University canteen	No	Boiled	Hygienic enough	Yes	Weather	No	Yes	The Pfizer/BioNTech Comirnaty vaccine	All doses	Yes	Always	Academic pressure, Financial problem, Society, Accommodation problem, Lack of interaction with others	Moderate	Maybe	No	No	Yes	No	No	Depression, Loneliness, Stress, Inferiority Complex, Lack of confidence, Anxiety, Mood disorder, Eating disorder ( You don't feel hungry or too much hungry)	No	No	I just can't	Moderate
2022-11-26 21:57:46	bisshoydu1407@gmail.com	Bisshoy Bin Razzak	Male	18-20	+8801746944559	Dhaka University	2021-22	Kushtia.	Non-resident of hall	No	Less than 5 times	Fever, Cold problems.	Yes	Asthma, Acidity.	Increased	Yes	Yes	Oral (If you had tablet, syrup and others)	Allopathy	Paracetamol, Fexofenadin, Azythromycin, Antacid	No	No	No	Didn't join.	Hall canteen, Restaurant, University canteen	Yes	Filtered	Hygienic	No	Weather, Food quality	No	Yes	The SII/COVISHIELD and AstraZeneca/AZD1222 vaccines	Dose 2	Yes	Often	Academic pressure, Society	Moderate	Yes	No	No	No	No	Yes	Depression, Loneliness, Stress, Inferiority Complex, Lack of confidence, Addiction, Anxiety, Panic attack, Eating disorder ( You don't feel hungry or too much hungry)	No	No	I hesitate a lot but I try	Moderate
2022-11-26 21:59:44	paromitadey062@gmail.com	Paromita Dey	Female	18-20	paromitadey062@gmail.com	DU	2021-22	Narsingdi	Non-resident of hall	No	Never	N/A	Yes	Chickenpox	N/A	Yes	No	Oral (If you had tablet, syrup and others), Ointment	Allopathy	Paracetamol, Fexofenadin, Azythromycin	No	No	No	N/A	Homemade/ Self made, Restaurant, University canteen	Yes	Filtered	Hygienic	No	Temparature, Weather, Food quality	Yes	Yes	The Pfizer/BioNTech Comirnaty vaccine	All doses	Yes	Sometimes	Academic pressure, Financial problem, Society	Moderate	Yes	No	No	Yes	Yes	Yes	Depression, Stress, Inferiority Complex, Lack of confidence, Anxiety, Mood disorder	No	No	I hesitate a lot but I try	Agree
2022-11-26 22:08:10	jannatunnaimmim@gmail.com	Jannatun Naim Mim	Female	21-23	jannatunnaimmim@gmail.com	Dhaka University	2021-22	Rajshahi	Non-resident of hall	No	Never	N/A	No	N/A	N/A	No	No	Ointment	Allopathy	Vitamin	No	No	No	N/A	Homemade/ Self made, Made by home maid	Yes	Filtered	Hygienic	No	Weather, Food quality, Accomodation	No	Yes	The Pfizer/BioNTech Comirnaty vaccine	Dose 2	Yes	Sometimes	Academic pressure, Financial problem, Accommodation problem	Moderate	No	No	No	No	No	Yes	Stress, Mood disorder	No	No	Yes I do it every time	Strongly agree
2022-11-26 22:13:20	noshinisc@gmail.com	Noshin	Female	21-23	noshinisc@gmail.co.	University of Dhaka	2020-21	Cumilla	Non-resident of hall	Yes	Less than 5 times	Fever	No	N/A	Decreased	No	Yes	Oral (If you had tablet, syrup and others)	Allopathy	Paracetamol	No	No	No	N/A	Homemade/ Self made, University canteen	Yes	Filtered	Hygienic	Yes	Temparature, Weather	Yes	No	The Pfizer/BioNTech Comirnaty vaccine	All doses	Yes	Often	Academic pressure, Lack of interaction with others	Moderate	No	No	No	Yes	Yes	No	Depression, Loneliness, Stress, Inferiority Complex, Lack of confidence, OCD (Obsessive compulsive disorder), Anxiety, Mood disorder	No	No	I just can't	Agree
2022-11-26 22:15:19	mdtanvirulislam20021026@gmail.com	Md Tanvirul Islam	Male	21-23	mdtanvirulislam20021026@gmail.com	University of Dhaka	2020-21	Chandpur	Resident of hall	Yes	More than 5 times	Fever, Diarrhea	No	N/A	No change	No	Yes	Oral (If you had tablet, syrup and others)	Allopathy	Paracetamol, Antacid	No	No	No	N/A	Hall canteen, Restaurant, University canteen	Yes	Tap water	Unhygienic	Yes	Food quality, Accomodation	No	Yes	The Pfizer/BioNTech Comirnaty vaccine	All doses	Yes	Often	Academic pressure, Financial problem, Accommodation problem	Moderate	Yes	No	No	No	Yes	Yes	Depression, Loneliness, Stress, Inferiority Complex, Lack of confidence, Anxiety, Mood disorder, Panic attack, Eating disorder ( You don't feel hungry or too much hungry)	No	No	Yes I do it every time	Moderate
2022-11-26 22:17:26	ibrahimhasandhaka@gmail.com	Ibrahim Hasan	Male	21-23	ibrahimhasandhaka@gmail.com	University of Dhaka	2020-21	Sirajganj	Non-resident of hall	Yes	Less than 5 times	Fever, Diarrhea, Flu	Yes	Mild Flu	No change	No	No	Oral (If you had tablet, syrup and others)	Allopathy	Paracetamol	No	No	No	N/A	Homemade/ Self made, Hall canteen, Restaurant, University canteen	Yes	Boiled	Hygienic enough	Yes	Temparature, Weather, Food quality, Accomodation	No	Yes	The Sinopharm COVID-19 vaccine	All doses	Yes	Sometimes	Academic pressure, Financial problem, Lack of interaction with others, Excessive tuition	Moderate	Maybe	No	No	Yes	Yes	Yes	Loneliness, Stress, Inferiority Complex, OCD (Obsessive compulsive disorder), Anxiety, Mood disorder, Panic attack, Eating disorder ( You don't feel hungry or too much hungry)	No	No	I hesitate a lot but I try	Moderate
2022-11-26 22:27:49	nafisatajnim@gmail.com	Nafisa Tajnim	Female	18-20	nafisatajnim@gmail.com	University of Dhaka	2021-22	Dinajpur	Non-resident of hall	Yes	Less than 5 times	Fever, Flu	Yes	Asthma	No change	Yes	Yes	Oral (If you had tablet, syrup and others)	Allopathy	Paracetamol, Fexofenadin, Esomeprazole,Bilastine	No	No	No	N/A	Made by home maid	Yes	Filtered	Hygienic	No	Weather, Food quality	No	Yes	The SII/COVISHIELD and AstraZeneca/AZD1222 vaccines	All doses	Yes	Often	Society, Lack of interaction with others, Living without family	Very friendly	Maybe	No	No	Yes	No	Yes	Loneliness, Inferiority Complex, Lack of confidence, Mood disorder, Eating disorder ( You don't feel hungry or too much hungry)	No	No	I hesitate a lot but I try	Moderate
2022-11-26 22:29:36	sumaiya.miiim2@gmail.com	Sumaiya Mim	Female	21-23	sumaiya.miiim2@gmail.com	University of Dhaka	2020-21	Brahmanbaria	Non-resident of hall	No	Less than 5 times	Fever, Flu	Yes	Allergy... Migraine...	Decreased	Yes	Yes	Oral (If you had tablet, syrup and others), Ointment	Allopathy	Paracetamol, Fexofenadin, Zinc/ Folic acid, Antacid	No	No	Yes	I went there for my membership card.	Homemade/ Self made, Hall canteen, Restaurant, University canteen	Yes	Boiled	Hygienic	Yes	Accomodation	No	Yes	The Pfizer/BioNTech Comirnaty vaccine	Dose 2	Yes	Often	Academic pressure, Society, Family	Moderate	Yes	No	No	Yes	No	Yes	Depression, Loneliness, Stress, OCD (Obsessive compulsive disorder), Anxiety, Mood disorder, Panic attack, Eating disorder ( You don't feel hungry or too much hungry)	No	No	I hesitate a lot but I try	Moderate
2022-11-26 22:57:36	tahsinjahanjoyee@gmail.com	Tahsin Jahan	Female	18-20	01996395639	University of Dhaka	2021-22	Jhenaidah	Non-resident of hall	Yes	Less than 5 times	Fever	No	N/A	N/A	No	Yes	Oral (If you had tablet, syrup and others)	Allopathy	Paracetamol, Fexofenadin, Antacid	No	No	No	N/A	Made by home maid, Restaurant, University canteen	Yes	Filtered	Hygienic	No	Weather	Yes	Yes	The Pfizer/BioNTech Comirnaty vaccine	Dose 2	Yes	Often	Academic pressure, Society	Very friendly	Maybe	No	No	Yes	No	Yes	Loneliness, Stress, Inferiority Complex	No	No	I hesitate a lot but I try	Strongly agree
2022-11-26 22:57:55	abdullahibnemostafa@gmail.com	Abdullah Ibne Mustafa	Male	21-23	abdullahibnemostafa@gmail.com	University of Dhaka	2020-21	Noakhali	Non-resident of hall	Yes	Less than 5 times	Fever	Yes	Aplastic Anemia	N/A	Yes	No	Oral (If you had tablet, syrup and others)	Allopathy	Paracetamol	No	No	No	N/A	Homemade/ Self made, Made by home maid, University canteen	Yes	Boiled	Hygienic	No	Temparature	No	Yes	The Sinopharm COVID-19 vaccine	Dose 2	Yes	Often	Academic pressure, Family issues	Moderate	Yes	No	No	Yes	Yes	Yes	Stress, Inferiority Complex, Lack of confidence, Anxiety, Panic attack	No	No	Yes I do it every time	Moderate
2022-11-26 23:18:05	s-2019915067@econ.du.ac.bd	Sadia Afrin	Female	21-23	s-2019915067@econ.du.ac.bd	University of Dhaka	2019-20	Jashore	Resident of hall	Yes	Less than 5 times	Fever	Yes	PCOD , Migraine, skin problem	Increased	Yes	Yes	Oral (If you had tablet, syrup and others), Ointment	Allopathy	Paracetamol, Vitamin, Calcium tablet, Zinc/ Folic acid	No	No	No	N/A	Homemade/ Self made	No	Filtered	Hygienic	Yes	Weather, Accomodation	Yes	Yes	The Sinopharm COVID-19 vaccine	All doses	Yes	Often	Academic pressure, Financial problem, Society	Moderate	Yes	No	No	Yes	Yes	No	Depression, Loneliness, Stress, Inferiority Complex, Lack of confidence, OCD (Obsessive compulsive disorder), Anxiety, Mood disorder, Panic attack, Eating disorder ( You don't feel hungry or too much hungry)	No	No	I hesitate a lot but I try	Moderate
2022-11-26 23:31:55	mobasshirasinthia@gmail.com	Mobasshira Sinthia	Female	21-23	mobasshirasinthia@gmail.com	University of Dhaka	2020-21	Kishoreganj	Non-resident of hall	Yes	More than 5 times	I have been suffering from migraine since childhood. But as of January, 2022 ( when I moved to Dhaka and my classes were started) it has increased a lot.	Yes	Maigraine, Allergy	Increased	Yes	Yes	Oral (If you had tablet, syrup and others)	Allopathy	I uesd to take a tablet named ' Esita', an anti-depression pill	No	No	No	No	Made by home maid, Hall canteen, University canteen	Yes	Filtered	Hygienic enough	No	Accomodation	No	Yes	The Pfizer/BioNTech Comirnaty vaccine	All doses	Yes	Often	Academic pressure, Accommodation problem, Lack of interaction with others	Very friendly	No	No	No	Yes	No	No	Depression, Loneliness, Stress, Inferiority Complex, Lack of confidence, Anxiety, Mood disorder	Yes	No	I just can't	Moderate
2022-11-26 23:32:25	amirussalehin@gmail.com	Amirus Salehin Ha-meem	Male	21-23	amirussalehin@gmail.com	Dhaka University	2020-21	Narayanganj	Non-resident of hall	Yes	Less than 5 times	Fever	Yes	Shortness of Breath, Rash	No change	No	No	Oral (If you had tablet, syrup and others)	Allopathy	Napa	No	No	No	N/A	Homemade/ Self made, Restaurant, University canteen	Yes	Filtered	Hygienic	Yes	Temparature, Weather, Accomodation	No	Yes	The SII/COVISHIELD and AstraZeneca/AZD1222 vaccines	All doses	No	Sometimes	Academic pressure, Lack of interaction with others	Very friendly	Maybe	No	No	No	No	Yes	Depression, Loneliness, Stress, Inferiority Complex, Lack of confidence	No	No	I hesitate a lot but I try	Disagree
2022-11-27 00:18:25	s-2019515043@econ.du.ac.bd	MD RONI HOSSAIN	Male	21-23	01521584785	University of Dhaka	2019-20	Kushtia	Non-resident of hall	Yes	Less than 5 times	Jaundice, Fever	No	N/A	N/A	Yes	Yes	Oral (If you had tablet, syrup and others)	Allopathy	Paracetamol, Tufnil	No	No	Yes	No	Made by home maid, University canteen	Yes	Boiled	Hygienic	Yes	Temparature, Weather, Accomodation	No	Yes	The Sinopharm COVID-19 vaccine	Dose 2	Yes	Often	Academic pressure, Financial problem, Accommodation problem, Lack of interaction with others	Very friendly	Maybe	No	Yes	Yes	No	Yes	Depression, Loneliness, Stress, Mood disorder, Panic attack	No	No	Yes I do it every time	Moderate
2022-11-27 07:26:50	ahallya3063@gmail.com	Ahallya Padmoja Shreya	Female	21-23	ahallya3063@gmail.com	University of Dhaka	2020-21	Dhaka	Non-resident of hall	Yes	Never	N/A	No	N/A	N/A	No	No	Oral (If you had tablet, syrup and others)	N/A	Paracetamol, N/A	No	No	No	N/A	Homemade/ Self made, Restaurant, University canteen	Yes	Filtered	Hygienic enough	No	Temparature	Yes	Yes	The Pfizer/BioNTech Comirnaty vaccine	All doses	Yes	Sometimes	Academic pressure, Financial problem, Society	Moderate	Yes	Yes	No	Yes	Yes	Yes	Stress, Inferiority Complex, OCD (Obsessive compulsive disorder), Anxiety, Panic attack	No	No	I hesitate a lot but I try	Agree
2022-11-28 11:21:54	nafissadik72@gmail.com	Nafis Sadik	Male	21-23	nafissadik72@gmail.com	University of Dhaka	2017-18	Satkhira	Resident of hall	Yes	More than 5 times	Fever, Dengue, Diarrhea, Flu	Yes	Fever & Flu	No change	Yes	Yes	Oral (If you had tablet, syrup and others), Ointment	Allopathy	Paracetamol, Vitamin, Fexofenadin, Azythromycin, Zinc/ Folic acid, Antacid	No	No	Yes	No	Hall canteen, University canteen	Yes	Tap water	Hygienic enough	No	Weather, Food quality, Accomodation	No	Yes	The Sinopharm COVID-19 vaccine	Dose 2	Yes	Often	Academic pressure, Society, Accommodation problem, Lack of interaction with others	Moderate	No	No	No	Yes	No	Yes	Depression, Loneliness, Inferiority Complex, Lack of confidence, Anxiety, Panic attack, Eating disorder ( You don't feel hungry or too much hungry)	No	No	I hesitate a lot but I try	Agree
2022-11-28 11:29:22	s-2017518213@econ.du.ac.bd	Tasneem	Female	24-26	s-2017518213@econ.du.ac.bd	University of Dhaka	2017-18	Sirajganj	Non-resident of hall	No	Never	N/A	No	N/A	N/A	No	No	Oral (If you had tablet, syrup and others)	Allopathy	Paracetamol, Fexofenadin, Antacid	No	No	No	N/A	Homemade/ Self made, Made by home maid, Restaurant, University canteen	Yes	Filtered	Hygienic	No	Temparature, Weather, Food quality, Accomodation	No	Yes	The Moderna COVID-19 vaccine	All doses	Yes	Rarely	Academic pressure, Society	Very friendly	Yes	No	No	Yes	Yes	Yes	Stress, Inferiority Complex, Lack of confidence	No	No	I hesitate a lot but I try	Agree
2022-11-28 17:23:00	nahiyanfaruque98@gmail.com	Nahiyan Faruque	Male	24-26	nahiyanfaruque98@gmail.com	University of Dhaka	2018-19	Chittagong	Self accommodated (If you bear your own expense)	Yes	Less than 5 times	Fever, Diarrhea, Flu	No	N/A	N/A	Yes	Yes	Oral (If you had tablet, syrup and others)	Allopathy	Paracetamol, Vitamin, Fexofenadin, Antacid	No	No	Yes	No	Hall canteen, Restaurant, University canteen	Yes	Bottled water	Hygienic enough	No	Temparature, Food quality	No	Yes	The Sinopharm COVID-19 vaccine	All doses	Yes	Often	Society	Very friendly	Yes	No	No	Yes	Yes	Yes	Depression, Stress, Mood disorder, Panic attack, Eating disorder ( You don't feel hungry or too much hungry)	No	No	Yes I do it every time	Agree
2022-11-28 17:42:01	jannatultumpa7@gmail.com	Tumpa	Female	21-23	jannatultumpa7@gmail.com	Dhaka university	2017-18	Cumilla	Non-resident of hall	Yes	More than 5 times	Fever, Flu, Breathing problems	No	N/A	N/A	No	No	Oral (If you had tablet, syrup and others)	Allopathy, Homeopathy	Paracetamol, Vitamin, Calcium tablet, Antibiotics	No	No	No	N/A	Homemade/ Self made, University canteen	Yes	Boiled	Hygienic enough	No	Temparature, Weather, Food quality, Accomodation	Yes	Yes	The SII/COVISHIELD and AstraZeneca/AZD1222 vaccines	All doses	Yes	Often	Academic pressure, Society	Moderate	No	No	No	No	Yes	No	Depression, Stress, Inferiority Complex, Lack of confidence, OCD (Obsessive compulsive disorder), Anxiety, Mood disorder, Eating disorder ( You don't feel hungry or too much hungry)	No	No	Yes I do it every time	Agree
2022-11-29 12:26:36	s-2017718167@econ.du.ac.bd	Nishat Tasnim Anika	Female	24-26	s-2017718167@econ.du.ac.bd	University of Dhaka	2017-18	Dhaka	Non-resident of hall	No	Less than 5 times	Fever, Flu	No	N/A	N/A	Yes	Yes	Oral (If you had tablet, syrup and others), Injection	Allopathy	Paracetamol, Vitamin, Calcium tablet, Zinc/ Folic acid, Antacid	No	No	No	N/A	Homemade/ Self made, Restaurant, University canteen	No	Filtered	Hygienic enough	Yes	Weather, Food quality	Yes	Yes	The Sinopharm COVID-19 vaccine	All doses	Yes	Sometimes	Academic pressure, Financial problem, Excessive tuition	Moderate	No	No	Yes	Yes	Yes	Yes	Loneliness, Stress, Anxiety, Panic attack	No	No	I hesitate a lot but I try	Agree
2022-12-01 14:46:50	afrad.auishi0406@gmail.com	Mohsina Rahman Auishi	Female	21-23	afrad.auishi0406@gmail.com	Bangladesh Agricultural Univarsity	2020-21	Narsingdi	Resident of hall	Yes	Less than 5 times	Fever, Flu, Skin Disease	Yes	Dust allergy	No change	No	No	Oral (If you had tablet, syrup and others)	Allopathy	Paracetamol, Fexofenadin	No	No	Yes	Yes	Hall canteen, Restaurant, University canteen	Yes	Tap water	Hygienic	Yes	Weather, Food quality	No	Yes	The Pfizer/BioNTech Comirnaty vaccine	All doses	Yes	Often	Academic pressure, Accommodation problem, Lack of interaction with others	Moderate	Maybe	No	No	No	No	No	Stress, Lack of confidence, Mood disorder, Eating disorder ( You don't feel hungry or too much hungry)	No	No	Yes I do it every time	Moderate
2022-12-01 16:39:11	xannat.mifta@gmail.com	Miftahul Jannat Mifta	Female	21-23	xannat.mifta@gmail.com	Jagannath University	2020-21	Lakhsmipur	Non-resident of hall	Yes	Less than 5 times	Fever, Also suffered from weakness and headache (specially my migraine problem had increased becuse of long time journey and faced mental pressure due to academic pressure as well as problem regarding surroundings)	No	N/A	N/A	Yes	Yes	Oral (If you had tablet, syrup and others)	Allopathy	Paracetamol, Tufnil, Rivotril	No	No	No	No	Homemade/ Self made, University canteen	Yes	Filtered	Hygienic	No	Weather	No	Yes	The SII/COVISHIELD and AstraZeneca/AZD1222 vaccines	All doses	Yes	Often	Academic pressure, Society	Moderate	Yes	No	No	No	No	Yes	Depression, Loneliness, Stress, Anxiety, Mood disorder, Panic attack	No	No	I hesitate a lot but I try	Moderate
2022-12-01 20:23:55	nfaisal@isrt.ac.bd	Nabil Faisal	Male	21-23	nfaisal@isrt.ac.bd	University of Dhaka	2020-21	Mymensingh	Resident of hall	Yes	Less than 5 times	Fever	No	N/A	Decreased	No	No	Oral (If you had tablet, syrup and others)	Allopathy	Paracetamol	No	No	No	N/A	Hall canteen	No	Filtered	Hygienic	No	Weather, Food quality	No	No	The Pfizer/BioNTech Comirnaty vaccine	Dose 1	Yes	Often	Academic pressure	Very friendly	Yes	No	No	No	No	No	Stress	No	No	Yes I do it every time	Moderate
2022-12-01 22:21:52	paulsompod@gmail.com	Priyosish Paul	Male	21-23	paulsompod@gmail.com	Dhaka University	2021-22	Tangail	Resident of hall	No	Less than 5 times	Diarrhea	No	N/A	Decreased	Yes	Yes	Oral (If you had tablet, syrup and others)	Allopathy	Antacid	No	No	No	N/A	Hall canteen	Yes	Tap water	Hygienic	No	Food quality	No	Yes	The Sinovac-CoronaVac vaccine	Dose 2	Yes	Sometimes	Financial problem, Excessive tuition	Very friendly	Yes	No	No	Yes	Yes	Yes	Depression, Loneliness, Lack of confidence, Anxiety, Panic attack, Eating disorder ( You don't feel hungry or too much hungry)	No	No	Yes I do it every time	Moderate
2022-12-01 22:59:38	iftimamadhubi912@gmail.com	Iftima rahman madhubi	Female	21-23	01894749663	Ibrahim medical college	2021-22	Dhaka	Non-resident of hall	No	Less than 5 times	Fever	No	N/A	N/A	No	No	Oral (If you had tablet, syrup and others)	Allopathy	Paracetamol, Tufnil, Antacid	No	No	No	N/A	Homemade/ Self made	Yes	Filtered	Hygienic	Yes	Accomodation	No	No	The Moderna COVID-19 vaccine	Dose 2	Yes	Often	Academic pressure	Moderate	Maybe	No	No	Yes	Yes	No	Stress	No	No	Yes I do it every time	Disagree
2022-12-01 23:07:15	nishatt244@gmail.com	Nishat Tasnim	Female	18-20	01568556037	Dhaka University	2021-22	kurigram	Resident of hall	No	Never	N/A	No	N/A	N/A	No	No	Oral (If you had tablet, syrup and others)	N/A	N/A	No	No	No	N/A	Hall canteen	Yes	Filtered	Hygienic	No	Food quality, Accomodation	No	Yes	The Sinopharm COVID-19 vaccine	Dose 2	No	Never	Lack of interaction with others	Moderate	No	Yes	Yes	Yes	No	No	Depression, Loneliness, Lack of confidence, Anxiety, Mood disorder	No	No	I just can't	Strongly agree
2022-12-01 23:18:43	mrefatarif@gmail.com	Muhtasin Arif Refat	Male	21-23	mrefatarif@gmail.com	Ibrahim medical college	2021-22	Dhaka	Non-resident of hall	No	Never	N/A	Yes	Fever	N/A	No	Yes	Oral (If you had tablet, syrup and others)	Allopathy	Paracetamol, Vitamin	Yes	No	No	No	Homemade/ Self made	Yes	Filtered	Hygienic	No	Temparature, Weather	No	Yes	The Pfizer/BioNTech Comirnaty vaccine	All doses	Yes	Often	Academic pressure	Moderate	No	No	No	Yes	Yes	Yes	Depression, Loneliness, Stress, Inferiority Complex, Lack of confidence, Addiction	No	No	Yes I do it every time	Moderate
2022-12-01 23:36:41	orin.tasnia.5757@gmail.com	Rifah Tasnia Orin	Female	18-20	01757946570	Ibrahim Medical College	2021-22	Narayanganj	Non-resident of hall	Yes	Less than 5 times	Fever	No	N/A	N/A	No	No	Oral (If you had tablet, syrup and others)	Allopathy	Paracetamol, Fexofenadin, Azythromycin, Antacid	No	No	No	N/A	Made by home maid	Yes	Boiled	Hygienic enough	Yes	Temparature, Food quality	No	Yes	The Pfizer/BioNTech Comirnaty vaccine	Dose 2	Yes	Often	Academic pressure, Society	Moderate	No	No	Yes	Yes	Yes	Yes	Depression, Stress, Lack of confidence, Anxiety	No	No	I just can't	Moderate
2022-12-01 23:49:58	mohosimislam24@gmail.com	MOHOSIN	Male	21-23	Mohosinisalm@gmail.com	University of Dhaka	2021-22	Kurigram	Resident of hall	Yes	Less than 5 times	Fever	No	No	Decreased	Yes	Yes	Oral (If you had tablet, syrup and others)	Allopathy	Paracetamol	No	No	No	No	Hall canteen, University canteen	No	Filtered	Hygienic	No	Temparature, Weather	No	Yes	The Pfizer/BioNTech Comirnaty vaccine	Dose 2	No	Sometimes	Academic pressure, Financial problem	Moderate	Yes	Yes	Yes	Yes	No	Yes	Depression, Stress	No	No	I hesitate a lot but I try	Moderate
2022-12-01 23:55:34	prokashoja775@gmail.com	Prokash Oja	Male	18-20	prokashoja775@gmail.com	Dhaka University	2020-21	Pirojpur	Non-resident of hall	Yes	Less than 5 times	Fever	No	N/A	Increased	Yes	Yes	Oral (If you had tablet, syrup and others)	Allopathy	Paracetamol, Vitamin	No	No	No	No	Hall canteen	No	Tap water	Hygienic	No	Food quality	No	Yes	The Sinopharm COVID-19 vaccine	Dose 2	Yes	Sometimes	Academic pressure, Financial problem	Very friendly	Yes	No	No	Yes	No	Yes	Lack of confidence	No	No	Yes I do it every time	Agree
2022-12-01 23:57:41	firoz075870@gmail.com	Md Firoz Hossen	Male	21-23	01834774848	Dhaka University	2020-21	Chuadanga	Resident of hall	Yes	More than 5 times	Jaundice, Fever	No	Yes	Decreased	Yes	Yes	Oral (If you had tablet, syrup and others)	Allopathy	Paracetamol	No	Yes	Yes	Yes	Hall canteen	Yes	Filtered	Unhygienic	Yes	Weather	Yes	Yes	The Pfizer/BioNTech Comirnaty vaccine	All doses	No	Always	Financial problem	Very friendly	No	Yes	Yes	Yes	Yes	No	Depression	Yes	Yes	Yes I do it every time	Strongly agree
2022-12-01 23:59:44	dsm1617018brur@gmail.com	Most Moushumi Akter	Female	24-26	01993116218	Begum Rokeya University, Rangpur	2016-17	Kurigram	Resident of hall	Yes	Less than 5 times	Fever	No	No	Decreased	Yes	Yes	Oral (If you had tablet, syrup and others)	Allopathy	Paracetamol, Fexofenadin, Tufnil	No	Yes	Yes	Yes	Hall canteen	Yes	Tap water	Hygienic	No	Weather	Yes	Yes	The Sinopharm COVID-19 vaccine	All doses	Yes	Sometimes	Financial problem	Moderate	Yes	No	Yes	Yes	Yes	Yes	Mood disorder	No	No	Yes I do it every time	Moderate
2022-12-02 00:06:18	nibaskumarpal@gmail.com	Nibas Pal	Male	21-23	01717535193	DU	2020-21	Bogura	Resident of hall	Yes	Less than 5 times	Fever, desentary	Yes	desentary	Decreased	Yes	Yes	Oral (If you had tablet, syrup and others)	Allopathy	.......	No	No	Yes	No	Hall canteen, University canteen	Yes	Tap water	Unhygienic	Yes	Food quality	No	Yes	The Sinopharm COVID-19 vaccine	All doses	Yes	Sometimes	Academic pressure	Very friendly	Yes	No	No	Yes	Yes	Yes	Mood disorder	No	No	I hesitate a lot but I try	Agree
2022-12-02 00:19:57	krishnagowrango@gmail.com	Gowrango Chandra	Male	21-23	gowrango.arya@gmail.com	University of Dhaka	2020-21	Gaibandha	Resident of hall	Yes	More than 5 times	Diarrhea, IBS	Yes	Yes	Increased	Yes	Yes	Oral (If you had tablet, syrup and others)	Allopathy, Homeopathy	Azythromycin, Rostil	No	No	Yes	No	Hall canteen	No	Tap water	Unhygienic	No	Food quality	No	Yes	The Sinopharm COVID-19 vaccine	All doses	Yes	Always	Academic pressure, Financial problem, Society, Lack of interaction with others	Very friendly	Maybe	Yes	No	Yes	Yes	Yes	Depression, Stress, Anxiety, Mood disorder, Panic attack, Eating disorder ( You don't feel hungry or too much hungry)	No	Yes	Yes I do it every time	Moderate
2022-12-02 00:20:40	darup3315@gmail.com	Arup kumar das	Male	21-23	darup3315@gmail.com	Dhaka university	2021-22	Manikganj	Resident of hall	No	Never	N/A	No	N	N/A	No	No	Oral (If you had tablet, syrup and others)	Allopathy	Paracetamol	No	No	Yes	Yes	University canteen	Yes	Tap water	Hygienic enough	No	Accomodation	No	Yes	The Moderna COVID-19 vaccine	Dose 2	No	Never	Academic pressure	Very friendly	Yes	No	No	Yes	No	Yes	Depression	No	No	Yes I do it every time	Agree
2022-12-02 00:31:06	kingdurjoy338@gmail.com	Adhik Dhar Durjoy	Male	21-23	01735140090	University of Dhaka	2020-21	Kishoreganj	Resident of hall	Yes	Less than 5 times	Fever	No	No disease	Decreased	No	Yes	Oral (If you had tablet, syrup and others)	Allopathy	Paracetamol	No	No	No	No	Hall canteen	Yes	Filtered	Unhygienic	Yes	Accomodation	No	Yes	The Sinopharm COVID-19 vaccine	All doses	Yes	Sometimes	Lack of interaction with others	Very friendly	No	No	No	No	Yes	No	Loneliness	No	No	I just can't	Strongly agree
2022-12-02 00:36:43	gowrabdash1729@gmail.com	Gowrab Dash Saikat	Male	18-20	01521523378	University of Dhaka	2021-22	Habiganj	Resident of hall	Yes	Less than 5 times	Fever, Cough	No	N/A	No change	Yes	Yes	Oral (If you had tablet, syrup and others)	Allopathy	Paracetamol, Tufnil, Antacid	No	No	Yes	Yes	Hall canteen	Yes	Tap water	Unhygienic	No	Weather, Accomodation	No	Yes	The Sinovac-CoronaVac vaccine	All doses	Yes	Often	Academic pressure, Accommodation problem, Hall politics and political program	Very friendly	Yes	No	No	Yes	Yes	Yes	Loneliness, Stress, Lack of confidence	No	No	Yes I do it every time	Moderate
2022-12-02 01:12:55	d.k.dolon07@mail.com	Dolon Dev Nath	Male	21-23	d.k.dolon07@gmail.com	University of Dhaka,IML	2020-21	Chattogram	Resident of hall	Yes	Less than 5 times	Fever	No	N	Decreased	Yes	Yes	Oral (If you had tablet, syrup and others)	Allopathy	Paracetamol	No	No	No	No	Hall canteen	Yes	Filtered	Unhygienic	No	Weather, Food quality	No	Yes	The Sinovac-CoronaVac vaccine	Dose 2	Yes	Always	Academic pressure, Excessive tuition	Moderate	Yes	No	No	No	No	No	Depression, Loneliness, Stress, Inferiority Complex, Lack of confidence, Panic attack	Yes	No	I hesitate a lot but I try	Disagree
2022-12-02 01:17:24	tulsichandrabarman0221@gmail.com	Tulsi	Male	18-20	01798255987	DU	2020-21	Thakurgaon	Resident of hall	Yes	More than 5 times	Fever	No	N/A	N/A	Yes	Yes	Oral (If you had tablet, syrup and others)	Allopathy	Paracetamol, Fexofenadin	Yes	No	No	No	Hall canteen, Restaurant, University canteen	Yes	Tap water	Hygienic	Yes	Weather, Food quality	No	Yes	The SII/COVISHIELD and AstraZeneca/AZD1222 vaccines	Dose 2	No	Sometimes	Academic pressure, Financial problem, Lack of interaction with others	Moderate	Maybe	No	No	Yes	Yes	No	Depression, Loneliness, Stress, Lack of confidence, Mood disorder	No	No	I just can't	Moderate
2022-12-02 02:05:45	refresharjun@gmail.com	Arjun Chandra Barman	Male	21-23	refresharjun@gmail.com	Comilla University	2020-21	Kurigram	Resident of hall	Yes	Less than 5 times	Fever	No	N/A	Decreased	No	Yes	Oral (If you had tablet, syrup and others)	Allopathy	Paracetamol	No	No	No	N/A	Hall canteen, Restaurant, University canteen	Yes	Filtered	Hygienic	Yes	Food quality, Accomodation	No	Yes	The SII/COVISHIELD and AstraZeneca/AZD1222 vaccines	All doses	Yes	Sometimes	Academic pressure, Financial problem, Accommodation problem, Lack of interaction with others	Very friendly	Yes	No	No	No	No	Yes	Depression, Loneliness, Stress, Lack of confidence, Mood disorder, Panic attack, Eating disorder ( You don't feel hungry or too much hungry)	No	No	I hesitate a lot but I try	Agree
2022-12-02 06:27:12	baruasuchayan01@gmail.com	Suchayan Barua	Male	18-20	baruasuchayan01@gmail.com	University of Dhaka	2020-21	Chattogram	Resident of hall	Yes	Less than 5 times	Fever, Diarrhea	No	N/A	Decreased	Yes	Yes	Oral (If you had tablet, syrup and others)	Allopathy	Paracetamol, Fexofenadin, Azythromycin, Antacid	No	No	Yes	Yes	Hall canteen	No	Filtered	Hygienic	No	Food quality	No	Yes	The Sinovac-CoronaVac vaccine	All doses	Yes	Sometimes	Academic pressure, Lack of interaction with others	Very friendly	Yes	No	No	Yes	Yes	Yes	Depression, Loneliness, Stress, Lack of confidence, Addiction	Yes	No	I hesitate a lot but I try	Agree
2022-12-02 07:08:58	arnoman0602@gmail.com	Noman	Male	21-23	01785292263	Bangladesh Agricultural University, Mymensingh	2021-22	Kurigram	Resident of hall	Yes	Less than 5 times	Fever	No	No	Decreased	Yes	Yes	Oral (If you had tablet, syrup and others)	Allopathy	Paracetamol	No	No	Yes	Yes	Hall canteen	Yes	Tap water	Hygienic	Yes	Temparature, Food quality, Accomodation	No	Yes	The Sinopharm COVID-19 vaccine	All doses	Yes	Sometimes	Academic pressure, Lack of interaction with others	Very friendly	No	No	Yes	Yes	Yes	Yes	Depression, Loneliness, Stress, Lack of confidence	No	No	Yes I do it every time	Agree
2022-12-02 07:49:42	faeeza.hoque@gmail.com	Faeeza Adiba Hoque	Female	21-23	faeeza.hoque@gmail.com	Ahsanullah University of Science & Technology	2021-22	Narshingdi	Self accommodated (If you bear your own expense)	Yes	Less than 5 times	Fever	Yes	Jaundice, Covid	N/A	Yes	Yes	Oral (If you had tablet, syrup and others)	Allopathy	Paracetamol, Vitamin, Fexofenadin, Zinc/ Folic acid	No	No	Yes	Yes	Homemade/ Self made, Made by home maid, University canteen	Yes	Boiled	Hygienic	No	Temparature, Weather	Yes	Yes	The Pfizer/BioNTech Comirnaty vaccine	All doses	No	Rarely	Society	Very friendly	Yes	No	No	Yes	Yes	Yes	Anxiety, Mood disorder	No	No	I hesitate a lot but I try	Agree
2022-12-02 10:52:28	farjanahaque2002@gmail.com	Farjana Haque	Female	21-23	Farjanahaque2002@gmail	Rajshahi University	2020-21	Jhenaidah	Resident of hall	No	Less than 5 times	Fever	No	N/A	N/A	No	No	Oral (If you had tablet, syrup and others)	Allopathy	Paracetamol	No	No	No	N/A	Homemade/ Self made, Made by home maid, Hall canteen, Restaurant, University canteen	No	Filtered	Hygienic enough	No	Temparature, Food quality	No	Yes	The Pfizer/BioNTech Comirnaty vaccine	All doses	Yes	Often	Academic pressure, Financial problem, Lack of interaction with others	Very friendly	Maybe	No	No	No	No	Yes	Depression, Stress, Lack of confidence, Mood disorder	No	No	I just can't	Strongly agree
2022-12-02 11:18:06	jamilmahmud148@gmail.com	Jamil Mahmud	Male	21-23	01854583799	University of Rajshahi	2020-21	Noakhali	Non-resident of hall	No	Less than 5 times	Fever	Yes	Thyroid	Decreased	Yes	Yes	Oral (If you had tablet, syrup and others)	Allopathy	Paracetamol	No	No	No	N/A	Made by home maid	Yes	Tap water	Hygienic enough	No	Food quality	No	Yes	The Pfizer/BioNTech Comirnaty vaccine	All doses	Yes	Sometimes	Academic pressure, Financial problem, Society	Moderate	Maybe	No	No	No	No	No	Depression, Stress, Inferiority Complex, Lack of confidence, Anxiety	No	No	I hesitate a lot but I try	Moderate
2022-12-02 11:24:46	rahmanrakib360@gmail.com	Md.Rakib Rahman	Male	21-23	01734718381	University of Rajshahi	2020-21	Sirajganj	Non-resident of hall	No	More than 5 times	Fever, Flu, Acidity	No	N/A	N/A	No	Yes	Oral (If you had tablet, syrup and others)	Allopathy	Paracetamol, Vitamin, Omeprazol,domperidon,cetrizen dihydrocloride	No	No	No	N/A	Hall canteen, Restaurant, University canteen	Yes	Tap water	Hygienic	No	Temparature, Weather, Food quality	No	Yes	The Sinopharm COVID-19 vaccine	All doses	Yes	Sometimes	Academic pressure, Financial problem, Society	Very friendly	Yes	No	No	No	Yes	Yes	Depression, Stress, Lack of confidence	No	No	Yes I do it every time	Strongly agree
2022-12-02 11:53:08	tansivejubair959@gmail.com	Md Jubair Chowdhury	Male	18-20	+880 1754068489	University of Rajshahi	2020-21	Chattogram	Self accommodated (If you bear your own expense)	Yes	Less than 5 times	Fever, Hair problem	Yes	Allergy	Decreased	Yes	Yes	Oral (If you had tablet, syrup and others)	Allopathy	Paracetamol, Aspirin	No	No	No	N/A	Made by home maid, Hall canteen	No	Bottled water	Hygienic enough	Yes	Temparature, Weather, Food quality, Accomodation	Yes	Yes	The Pfizer/BioNTech Comirnaty vaccine	All doses	Yes	Always	Academic pressure, Financial problem, Society, Lack of interaction with others	Very friendly	Yes	No	No	No	No	No	Loneliness, Stress, Lack of confidence, Anxiety, Panic attack, Eating disorder ( You don't feel hungry or too much hungry)	No	No	I hesitate a lot but I try	Strongly disagree
2022-12-02 13:17:13	shourovkumar876@gmail.com	Sourov Pal	Male	18-20	01810365380	University of Rajshahi	2020-21	Pabna	Non-resident of hall	Yes	Less than 5 times	Jaundice	No	N/A	N/A	Yes	Yes	Oral (If you had tablet, syrup and others)	Homeopathy	Like of Halwa	No	No	No	N/A	Made by home maid	Yes	Bottled water	Hygienic enough	No	Weather, Food quality	No	Yes	The Sinopharm COVID-19 vaccine	Dose 2	Yes	Sometimes	Academic pressure	Very friendly	Yes	Yes	Yes	No	No	Yes	Anxiety	No	No	I hesitate a lot but I try	Agree
2022-12-02 19:04:06	gourobshah5@gmail.com	Gourob chandra shah	Male	18-20	01586066011	University of Dhaka	2021-22	Gaibandha	Non-resident of hall	Yes	Less than 5 times	Skin disease	No	N/A	N/A	Yes	Yes	Ointment	Allopathy	Paracetamol	No	No	No	N/A	Hall canteen	Yes	Tap water	Hygienic	No	Accomodation	No	Yes	The Pfizer/BioNTech Comirnaty vaccine	All doses	No	Rarely	Academic pressure	Very friendly	Yes	No	No	No	No	No	Anxiety	No	No	Yes I do it every time	Strongly agree
2022-12-03 19:35:40	jannatulminha6676@gmail.com	Jannatul Minha	Female	21-23	Jannatulminha6676@gmail.com	Bangladesh Agricultural University	2020-21	Narayangonj	Resident of hall	Yes	Less than 5 times	Fever	No	N/A	N/A	No	Yes	Oral (If you had tablet, syrup and others)	Allopathy	Paracetamol, Vitamin, Calcium tablet, Zinc/ Folic acid	No	No	Yes	Yes	Hall canteen	No	Filtered	Hygienic	No	Accomodation	No	Yes	The Sinovac-CoronaVac vaccine	All doses	Yes	Sometimes	Academic pressure, Accommodation problem	Very friendly	Maybe	Yes	No	No	No	Yes	Depression, Loneliness, Stress, Lack of confidence, Anxiety, Eating disorder ( You don't feel hungry or too much hungry)	Yes	Yes	I hesitate a lot but I try	Agree
2022-12-03 19:50:37	taizulislamsarkar@gmail.com	Taiba Tabassum Tisha	Female	18-20	taizulislamsarkar@gmail.com	Bangladesh Agricultural University	2020-21	Natore	Resident of hall	Yes	More than 5 times	Weakness, headache	No	I have no such history	Decreased	No	No	Oral (If you had tablet, syrup and others)	Allopathy, Nothing	Paracetamol, No	No	No	Yes	The problem wasnot that serious for taking action i guess	Homemade/ Self made, Hall canteen	No	Tap water	Hygienic enough	Yes	Weather, Accomodation	No	Yes	The Sinopharm COVID-19 vaccine	All doses	Yes	Often	Academic pressure, Financial problem	Moderate	No	No	No	No	No	No	Loneliness, Stress, Lack of confidence, Mood disorder, Eating disorder ( You don't feel hungry or too much hungry)	No	No	I hesitate a lot but I try	Disagree
2022-12-04 20:04:06	lipiroy2002@gmail.com	Lipi Roy	Female	18-20	lipiroy2002@gmail.com	Dhaka University	2020-21	Kurigram	Resident of hall	Yes	Less than 5 times	Fever, Flu	No	No	Decreased	No	Yes	Oral (If you had tablet, syrup and others)	Allopathy	Paracetamol, Vitamin, Calcium tablet, Antacid	No	No	No	No	Homemade/ Self made, University canteen	No	Filtered	Hygienic	Yes	Temparature, Weather, Food quality, Accomodation	No	Yes	The Pfizer/BioNTech Comirnaty vaccine	All doses	Yes	Sometimes	Academic pressure, Financial problem, Society, Accommodation problem	Very friendly	Yes	No	No	No	No	Yes	Loneliness, Inferiority Complex, Lack of confidence, Anxiety, Mood disorder, Panic attack, Eating disorder ( You don't feel hungry or too much hungry)	No	No	Yes I do it every time	Moderate
2022-12-04 20:49:29	shakilahamed890@gmail.com	Rakin Toki Ahamed	Male	18-20	shakilahamed890@gmail.com	Bangladesh Agricultural University, Mymensingh.	2021-22	Netrakona	Non-resident of hall	No	Less than 5 times	Fever	No	N/A	Decreased	Yes	Yes	Oral (If you had tablet, syrup and others)	Allopathy	Paracetamol, Antacid	No	No	No	N/A	Hall canteen, University canteen	Yes	Bottled water	Hygienic enough	No	Temparature, Weather, Food quality	No	Yes	The Pfizer/BioNTech Comirnaty vaccine	All doses	Yes	Always	Academic pressure, Society, Lack of interaction with others	Moderate	Maybe	No	Yes	Yes	Yes	No	Depression, Stress, Lack of confidence, Anxiety	Yes	Yes	I hesitate a lot but I try	Moderate
2022-12-04 20:52:26	masumaakter217@gmail.com	Masoma akter	Female	18-20	masumaakter217@gmail.com	Bangladesh agricultural university	2020-21	Tangail	Resident of hall	Yes	Less than 5 times	Fever	No	N/A	N/A	Yes	Yes	Oral (If you had tablet, syrup and others)	Allopathy	Paracetamol, Vitamin, Tufnil, Antacid	No	No	No	No	Homemade/ Self made, Hall canteen, Restaurant, University canteen	Yes	Tap water	Hygienic enough	No	Weather, Food quality	No	Yes	The Sinovac-CoronaVac vaccine	Dose 2	Yes	Sometimes	Academic pressure, Lack of interaction with others	Very friendly	No	No	No	Yes	Yes	Yes	Loneliness, Stress, Lack of confidence, Anxiety, Eating disorder ( You don't feel hungry or too much hungry)	No	No	I just can't	Agree
2022-12-05 17:02:37	fimaishika979@gmail.com	Ishika Fima	Female	18-20	01873846685	Rajuk Uttara Model College	2021-22	Tangail	Non-resident of hall	Yes	Less than 5 times	Fever	Yes	High fever	N/A	Yes	Yes	Oral (If you had tablet, syrup and others)	Allopathy	Paracetamol	No	No	No	N/A	University canteen	Yes	Boiled	Hygienic	No	Food quality	No	Yes	The Pfizer/BioNTech Comirnaty vaccine	Dose 2	No	Rarely	Academic pressure	Moderate	Yes	No	No	No	Yes	Yes	Mood disorder	No	No	Yes I do it every time	Moderate
2022-12-05 17:27:50	sumaiyaakteralif2002@gmail.com	Sumaiya Akter	Female	18-20	01302277283	University of Dhaka	2021-22	Munshiganj	Non-resident of hall	No	Less than 5 times	Fever	No	N/A	N/A	No	No	Oral (If you had tablet, syrup and others)	Allopathy	Paracetamol, Tufnil	No	No	No	N/A	Homemade/ Self made, University canteen	No	Filtered	Hygienic enough	No	Food quality	No	Yes	The Pfizer/BioNTech Comirnaty vaccine	All doses	Yes	Often	Academic pressure	Moderate	Maybe	No	No	Yes	No	No	Depression, Loneliness, Stress, Lack of confidence, Anxiety, Mood disorder, Panic attack	No	No	I hesitate a lot but I try	Disagree
2022-12-05 17:37:21	prpaul2020@gmail.com	Puja Rani Paul	Female	18-20	01774517027	University of Dhaka	2021-22	Mymensingh	Non-resident of hall	No	Never	N/A	Yes	Dengu	Decreased	Yes	Yes	Oral (If you had tablet, syrup and others), Injection	Homeopathy	Paracetamol	No	No	No	N/A	Homemade/ Self made, University canteen	Yes	Boiled	Hygienic enough	No	Weather, Food quality	No	Yes	The Pfizer/BioNTech Comirnaty vaccine	Dose 2	Yes	Often	Academic pressure, Society, Lack of interaction with others	Moderate	No	No	No	Yes	Yes	No	Depression, Loneliness, Stress, Inferiority Complex, Lack of confidence, Anxiety, Mood disorder, Panic attack	No	No	I hesitate a lot but I try	Moderate
2022-12-05 18:21:43	taqitahmid15@gmail.com	Taqi Tahmid	Male	21-23	01701500866	University of Dhaka	2021-22	Lalmonirhat	Non-resident of hall	Yes	Less than 5 times	Constipation	No	N/A	No change	No	Yes	Oral (If you had tablet, syrup and others)	Allopathy	Lubigut 8 mcg	No	No	No	N/A	Hall canteen	Yes	Tap water	Hygienic	No	Food quality, Accomodation	No	Yes	The Sinopharm COVID-19 vaccine	All doses	Yes	Sometimes	Academic pressure, Accommodation problem	Very friendly	No	No	No	Yes	No	No	Loneliness, Inferiority Complex, Lack of confidence	No	No	I just can't	Agree
2022-12-05 18:51:28	fowziamahmud1203@gmail.com	Fowzia Mahmud Afrin	Female	18-20	01757105592	Dhaka University	2021-22	Mymensingh	Resident of hall	Yes	Less than 5 times	Digestive problems	No	Constipation	No change	Yes	Yes	Oral (If you had tablet, syrup and others)	Allopathy	Lactulose suspension	No	No	No	Haven't go there	Homemade/ Self made	Yes	Filtered	Hygienic enough	No	Food quality, Accomodation	No	Yes	The SII/COVISHIELD and AstraZeneca/AZD1222 vaccines	Dose 2	Yes	Sometimes	Academic pressure, Society, Lack of interaction with others	Moderate	Maybe	No	No	Yes	No	No	Depression, Loneliness, Stress, Inferiority Complex, Lack of confidence, Addiction, Mood disorder, Panic attack, Eating disorder ( You don't feel hungry or too much hungry)	No	No	I hesitate a lot but I try	Strongly agree
2022-12-05 18:54:39	tamannaaktar543@gmail.com	Juairia Akter	Female	21-23	01622971391	Dhaka University	2021-22	Shariatpur	Resident of hall	No	Less than 5 times	Flu	No	N/A	N/A	No	No	Oral (If you had tablet, syrup and others)	Allopathy	Paracetamol	No	No	No	N/A	Hall canteen	No	Filtered	Hygienic	No	Weather, Food quality	No	Yes	The Pfizer/BioNTech Comirnaty vaccine	Dose 2	No	Rarely	Academic pressure, Lack of interaction with others	Very friendly	Maybe	No	No	Yes	Yes	Yes	Inferiority Complex, Lack of confidence, Anxiety, Mood disorder, Eating disorder ( You don't feel hungry or too much hungry)	No	No	Yes I do it every time	Strongly agree
2022-12-05 19:36:05	msumayaakter20@gmail.com	M. Sumaya Akter	Female	18-20	01303132877	Dhaka University	2021-22	Feni	Non-resident of hall	No	Never	N/A	No	N/A	N/A	No	No	Oral (If you had tablet, syrup and others)	N/A	N/A	No	No	No	N/A	Homemade/ Self made, Hall canteen, University canteen	Yes	Boiled	Hygienic	No	Weather	No	Yes	The Pfizer/BioNTech Comirnaty vaccine	All doses	Yes	Sometimes	Academic pressure, Lack of interaction with others	Very friendly	Maybe	No	Yes	Yes	No	No	Depression, Loneliness, Stress, Eating disorder ( You don't feel hungry or too much hungry)	No	No	I hesitate a lot but I try	Moderate
2022-12-05 20:15:08	rubayetazim@gmail.com	Robayet azim	Female	18-20	rubayetazim@gmail.com	Dhaka University	2021-22	Dhaka	Non-resident of hall	No	Less than 5 times	Fever	No	N/A	N/A	No	No	Oral (If you had tablet, syrup and others)	Allopathy	N/A	No	No	No	N/A	University canteen	No	Filtered	Hygienic enough	No	Food quality	No	Yes	The Pfizer/BioNTech Comirnaty vaccine	All doses	Yes	Often	Academic pressure	Moderate	Maybe	No	No	Yes	Yes	Yes	Stress, Anxiety	No	No	I hesitate a lot but I try	Agree
2022-12-05 20:29:11	arfirahman3@gmail.com	Md. Arifur Rahman	Male	21-23	01747005594	Dhaka University	2021-22	Shariatpur	Non-resident of hall	No	Never	N/A	No	N/A	N/A	No	No	Oral (If you had tablet, syrup and others)	Allopathy	Paracetamol, Vitamin	No	No	No	No	Homemade/ Self made	No	Filtered	Hygienic	No	Temparature	No	Yes	The Pfizer/BioNTech Comirnaty vaccine	Dose 2	Yes	Sometimes	Academic pressure	Moderate	Maybe	Yes	No	No	No	Yes	Stress	No	No	Yes I do it every time	Moderate
2022-12-05 20:32:05	munia1437@gmail.com	Munia Akter	Female	18-20	munia1437@gmail.com	University of Dhaka	2021-22	Laxmipur	Non-resident of hall	No	Never	N/A	No	N/A	N/A	No	No	Oral (If you had tablet, syrup and others)	N/A	N/A	No	No	No	N/A	Hall canteen, University canteen	Yes	Filtered	Hygienic enough	No	Food quality	No	Yes	The Pfizer/BioNTech Comirnaty vaccine	All doses	Yes	Sometimes	Academic pressure, Financial problem	Moderate	Maybe	No	No	Yes	Yes	Yes	Inferiority Complex, Anxiety	No	No	I hesitate a lot but I try	Moderate
2022-12-05 20:34:22	anonyatalukder00@gmail.com	Anonya Talukder Bristy	Female	18-20	01616106828	University of Dhaka	2021-22	Sylhet	Non-resident of hall	No	Less than 5 times	N/A	No	N/A	N/A	No	No	Oral (If you had tablet, syrup and others)	Allopathy	Paracetamol	No	No	No	N/A	Homemade/ Self made, University canteen	Yes	Filtered	Hygienic	No	Food quality, Accomodation	No	Yes	The Pfizer/BioNTech Comirnaty vaccine	All doses	No	Sometimes	Academic pressure	Very friendly	Yes	No	No	Yes	No	Yes	Depression, Stress, Inferiority Complex, Lack of confidence, Addiction, Anxiety, Mood disorder	No	No	I hesitate a lot but I try	Moderate
2022-12-05 20:40:47	mtmoumi@gmail.com	Masuma Tabassum Moumi	Female	18-20	mtmoumi@gmail	University of Dhaka	2021-22	Rajshahi	Non-resident of hall	Yes	Less than 5 times	Fever	Yes	Shortage of vitamin D	Decreased	Yes	Yes	Oral (If you had tablet, syrup and others)	Allopathy	Paracetamol, Vitamin	No	No	No	N/A	Homemade/ Self made, University canteen	Yes	Filtered	Hygienic	No	Food quality	No	Yes	The Pfizer/BioNTech Comirnaty vaccine	All doses	Yes	Sometimes	Sometimes I have thoughts that I must do well. My parents have a high hope for me. But its rather difficult to always stay in track as I hlave never stayed alone in a different city far away from my family. Often I feel conflicts within myself regarding if I am working hard or not. Most of the cases I end up deciding I am doing the things what I shouldn’t and wasting my time. Also have doubts and…	Very friendly	Maybe	No	Yes	Yes	Yes	Yes	Loneliness, Inferiority Complex, Lack of confidence, Anxiety	No	No	Yes I do it every time	Strongly agree
2022-12-05 20:54:52	nafizalwalid077@gmail.com	Nafiz Al Walid	Male	18-20	01992927294	University of dhaka	2021-22	Jashore	Non-resident of hall	No	Less than 5 times	Fever, Flu	No	N/A	Decreased	Yes	Yes	Oral (If you had tablet, syrup and others)	Allopathy, Homeopathy	Paracetamol, Antacid	No	No	Yes	Yes	Hall canteen	Yes	Filtered	Hygienic	No	Weather	No	Yes	The Pfizer/BioNTech Comirnaty vaccine	Dose 2	Yes	Often	Academic pressure, Lack of interaction with others	Very friendly	No	No	No	No	No	No	Depression, Lack of confidence, Anxiety	No	No	I just can't	Agree
2022-12-05 21:00:16	riazmridha101@gmail.com	Md. Riaz Mridha	Male	18-20	riazmridha101@gmail.com	University of Dhaka	2021-22	Munshigonj	Non-resident of hall	No	Never	N/A	No	N/A	N/A	No	No	Oral (If you had tablet, syrup and others)	Allopathy	Paracetamol	No	No	No	N/A	Homemade/ Self made, Hall canteen, Restaurant, University canteen	Yes	Filtered	Hygienic	No	Temparature, Weather, Food quality	No	Yes	The SII/COVISHIELD and AstraZeneca/AZD1222 vaccines	All doses	No	Sometimes	Society	Very friendly	Yes	No	No	Yes	Yes	Yes	Anxiety	No	No	Yes I do it every time	Disagree
2022-12-05 21:05:01	tabassumtasmim07@gmail.com	Most: Tasmim Tabassum	Female	18-20	01773979897	University of Dhaka	2021-22	Rangpur	Non-resident of hall	Yes	Less than 5 times	Fever	No	N/A	N/A	No	Yes	Oral (If you had tablet, syrup and others)	Allopathy	Paracetamol	No	No	No	N/A	Homemade/ Self made	No	Filtered	Hygienic	No	Accomodation	No	Yes	The Pfizer/BioNTech Comirnaty vaccine	Dose 2	Yes	Often	Academic pressure	Very friendly	Maybe	No	No	No	No	Yes	Depression, Stress, Inferiority Complex, Lack of confidence	No	No	Yes I do it every time	Strongly agree
2022-12-05 21:07:16	samia.trisha@gmail.com	Samia Jasmin Trisha	Female	18-20	samia.trisha01@gmail.com	University of Dhaka	2021-22	Rangpur	Non-resident of hall	Yes	Less than 5 times	Fever	No	N/A	Decreased	No	Yes	Oral (If you had tablet, syrup and others)	Allopathy	Paracetamol, Tufnil, Antacid	No	No	No	N/A	Homemade/ Self made	No	Filtered	Hygienic	Yes	Accomodation	No	Yes	The Moderna COVID-19 vaccine	All doses	Yes	Sometimes	Accommodation problem	Moderate	Maybe	No	No	No	Yes	No	Stress, Anxiety	Yes	No	Yes I do it every time	Moderate
2022-12-05 21:09:47	nfairooz346@gmail.com	Nafisa Fairooz	Female	21-23	nfairooz346@gmail.com	Dhaka University	2021-22	Chittagong	Non-resident of hall	No	Less than 5 times	Flu	Yes	Urine infection	No change	No	Yes	Oral (If you had tablet, syrup and others)	Allopathy	Paracetamol	No	No	No	N/A	University canteen	Yes	Filtered	Hygienic	No	Temparature	No	Yes	The Pfizer/BioNTech Comirnaty vaccine	All doses	Yes	Sometimes	Academic pressure, Excessive tuition	Moderate	Yes	No	No	No	No	Yes	Depression, Stress, Inferiority Complex, Mood disorder	No	No	I hesitate a lot but I try	Moderate
2022-12-05 21:14:58	noormustakim1@gmail.com	Khaled Hossain Muzahid	Male	18-20	noormustakim1@gmail.com	Department of Microbiology, University of Dhaka	2021-22	Dhaka	Non-resident of hall	No	Never	N/A	No	N/A	N/A	No	No	Oral (If you had tablet, syrup and others)	Allopathy, Homeopathy	Fexofenadin	No	No	No	N/A	Made by home maid	No	Filtered	Hygienic	Yes	Food quality	No	Yes	The Pfizer/BioNTech Comirnaty vaccine	Dose 2	Yes	Often	Academic pressure, Lack of interaction with others	Very friendly	No	No	No	Yes	Yes	No	Stress, Lack of confidence, Addiction, Anxiety, Mood disorder	No	No	I just can't	Moderate
2022-12-05 21:34:38	tasfia.ahsan.404@gmail.com	Tasfia Ahsan	Female	18-20	01793477566	University of Dhaka	2021-22	Magura	Non-resident of hall	Yes	Less than 5 times	Fever, Diarrhea, Flu	Yes	Allergy	No change	Yes	Yes	Oral (If you had tablet, syrup and others)	Allopathy	Paracetamol, Vitamin, Fexofenadin, Azythromycin, Antacid	No	No	No	N/A	Homemade/ Self made, Made by home maid, Restaurant, University canteen	Yes	Filtered	Hygienic enough	Yes	Temparature, Weather, Food quality	Yes	Yes	The Pfizer/BioNTech Comirnaty vaccine	Dose 1	Yes	Often	Academic pressure, Society	Moderate	Maybe	No	No	Yes	Yes	Yes	Stress, Inferiority Complex, Lack of confidence, Anxiety, Mood disorder	No	No	I hesitate a lot but I try	Strongly disagree
2022-12-05 21:38:43	mashrufaakter6@gmail.com	Monika	Female	18-20	01780659048	M Abdur Rahim Medical college, Dinajpur	2020-21	Rangpur	Resident of hall	No	Less than 5 times	Fever	No	No	Decreased	No	Yes	Oral (If you had tablet, syrup and others)	Allopathy	Paracetamol	Yes	No	No	No	Hall canteen	Yes	Filtered	Hygienic	No	Weather	No	Yes	The SII/COVISHIELD and AstraZeneca/AZD1222 vaccines	All doses	Yes	Sometimes	Academic pressure	Very friendly	No	No	No	Yes	Yes	Yes	Stress, Lack of confidence, Anxiety, Mood disorder	No	No	Yes I do it every time	Moderate
2022-12-05 21:42:28	muzibulhaque11@gmail.com	Limon	Male	21-23	01521781290	Jahangirnagar University	2020-21	Rangpur	Resident of hall	Yes	Less than 5 times	Fever, Cold	No	N/A	Decreased	Yes	Yes	Oral (If you had tablet, syrup and others)	Allopathy	Paracetamol, Fexofenadin, Tufnil	No	No	Yes	Yes	Hall canteen, University canteen	Yes	Tap water	Hygienic enough	Yes	Food quality, Accomodation	No	Yes	The Sinopharm COVID-19 vaccine	Dose 1	Yes	Often	Academic pressure, Financial problem, Society, Accommodation problem	Moderate	No	No	No	No	No	Yes	Depression, Stress, Inferiority Complex, Lack of confidence, Anxiety	No	No	I hesitate a lot but I try	Moderate
2022-12-05 21:44:26	shakilahmmed0710@gmail.com	Md. Shakil Ahmmed	Male	21-23	01963822386	University of Dhaka	2021-22	Mymensingh	Non-resident of hall	No	Never	N/A	Yes	Dyspnoea	Decreased	Yes	Yes	Oral (If you had tablet, syrup and others)	Allopathy	Don't remember	No	No	No	N/A	Made by home maid	Yes	Filtered	Hygienic enough	Yes	Temparature, Accomodation	No	Yes	The Sinopharm COVID-19 vaccine	All doses	Yes	Always	Academic pressure, Financial problem, Lack of interaction with others	Very friendly	No	No	No	Yes	Yes	No	Stress, Inferiority Complex, Lack of confidence, Anxiety	No	No	I just can't	Moderate
2022-12-05 21:46:36	sheedratulmuntaha@gmail.com	Sheedratul Muntaha	Female	18-20	01964042474	BUET	2021-22	Panchagarh	Non-resident of hall	No	Never	N/A	No	N/A	N/A	No	No	Oral (If you had tablet, syrup and others)	Allopathy	Antacid	No	No	No	N/A	Homemade/ Self made, University canteen	Yes	Filtered	Hygienic	No	Temparature	No	Yes	The Pfizer/BioNTech Comirnaty vaccine	Dose 2	Yes	Sometimes	Academic pressure, Society	Moderate	Maybe	No	Yes	Yes	Yes	Yes	Stress, Mood disorder, Panic attack, Eating disorder ( You don't feel hungry or too much hungry)	No	No	I hesitate a lot but I try	Moderate
2022-12-05 21:54:29	riadulriad96139674@gmail.com	Md.Riadul Islam Riad	Male	18-20	01796139674	University of Chittagong	2021-22	Rangpur	Non-resident of hall	Yes	Less than 5 times	Fever	Yes	Asthma	Increased	No	Yes	Oral (If you had tablet, syrup and others)	Allopathy	Paracetamol, Azythromycin	No	No	No	No	Restaurant	Yes	Filtered	Hygienic enough	Yes	Food quality	No	Yes	The Sinopharm COVID-19 vaccine	All doses	Yes	Often	Academic pressure, Society, Lack of interaction with others	Moderate	Yes	Yes	Yes	No	No	Yes	Depression, Stress, Addiction, Panic attack	No	No	Yes I do it every time	Disagree
2022-12-05 22:25:33	tihantuna@gmail.com	Limon Mondol	Male	18-20	tihantuna@gmail.com	University of Dhaka	2021-22	Rangpur	Resident of hall	Yes	Less than 5 times	Fever	No	No	No change	No	No	Oral (If you had tablet, syrup and others)	Allopathy	Paracetamol	No	No	No	No	Hall canteen	Yes	Filtered	Unhygienic	Yes	Weather, Food quality, Accomodation	No	Yes	The Sinopharm COVID-19 vaccine	All doses	Yes	Always	Academic pressure, Financial problem, Society, Accommodation problem	Moderate	Maybe	No	No	Yes	Yes	No	Depression, Loneliness, Stress, Inferiority Complex, Lack of confidence, Anxiety, Mood disorder, Eating disorder ( You don't feel hungry or too much hungry)	No	No	I just can't	Moderate
2022-12-05 22:35:24	arpitajamanarpi@gmail.com	Arpita Jaman	Female	18-20	arpitajamanarpi@gmail	Dhaka University, Department of Microbiology	2021-22	Jhenaidah	Non-resident of hall	No	Less than 5 times	Fever	No	N/A	N/A	Yes	Yes	Oral (If you had tablet, syrup and others)	Allopathy	Paracetamol, Vitamin, Zinc/ Folic acid	No	No	No	N/A	Homemade/ Self made, University canteen	Yes	Filtered	Hygienic	No	Food quality	No	Yes	The SII/COVISHIELD and AstraZeneca/AZD1222 vaccines	Dose 2	No	Sometimes	Academic pressure	Very friendly	No	No	No	Yes	No	No	Lack of confidence, Mood disorder	No	No	I hesitate a lot but I try	Agree
2022-12-05 22:47:16	shovonmahmud2753@gmail.com	Md Elias Mahmud Shovon	Male	18-20	01580843359	University of Dhaka	2021-22	Patuakhali	Non-resident of hall	No	Never	N/A	Yes	Jaundice	N/A	Yes	Yes	Oral (If you had tablet, syrup and others), Injection	Allopathy	cholestyramine or colestipol	No	No	No	N/A	Made by home maid, University canteen	Yes	Filtered	Hygienic	Yes	Temparature, Weather, Food quality	No	Yes	The Pfizer/BioNTech Comirnaty vaccine	All doses	No	Rarely	Academic pressure, Financial problem, Society, Lack of interaction with others, Friends are gone, after passing SSC, still now, i cannot make a friend circle, even in university, i cannot make any good friends, they all pretend to be friend and i still cannot make a friend circle, so when i see others making a circle in class and enjoy their moments, this thing accelerate the depression, lonliness	Moderate	No	No	No	Yes	No	No	Depression, Loneliness, Stress, Inferiority Complex, Lack of confidence, Eating disorder ( You don't feel hungry or too much hungry)	No	No	I just can't	Moderate
2022-12-05 23:04:55	si620832@gmail.com	Sadia Islam Rimi	Female	18-20	si620832@gmail.com	Dhaka University	2021-22	Pabna	Non-resident of hall	Yes	Less than 5 times	Fever	No	N/A	N/A	Yes	Yes	Oral (If you had tablet, syrup and others)	Allopathy	Paracetamol	No	No	No	No	Homemade/ Self made	No	Filtered	Hygienic	No	Weather	No	Yes	The Pfizer/BioNTech Comirnaty vaccine	Dose 2	Yes	Sometimes	Academic pressure	Very friendly	Maybe	No	No	Yes	Yes	Yes	Lack of confidence	No	No	I hesitate a lot but I try	Strongly agree
2022-12-05 23:14:10	aktershampa933@gmail.com	Shampa Akter	Female	18-20	01745096591	Dhaka University	2021-22	Gazipur	Non-resident of hall	No	Less than 5 times	Fever	Yes	Stomach tumor	N/A	Yes	Yes	Oral (If you had tablet, syrup and others), Injection, Ointment	Allopathy	Paracetamol, I can't recollect	No	No	No	N/A	Homemade/ Self made	Yes	Tap water	Hygienic enough	No	Accomodation	No	Yes	The Moderna COVID-19 vaccine	Dose 2	Yes	Often	Academic pressure, Lack of interaction with others, Anxiety about taking responsibility of family.	Moderate	No	No	No	Yes	Yes	No	Depression, Loneliness, Stress, Inferiority Complex, Lack of confidence, Addiction, Anxiety	No	No	I just can't	Agree
2022-12-06 00:47:41	mi.arafat119@gmail.com	Md. Arafat Islam	Male	18-20	mi.arafat119@gmail.com	University of Dhaka	2021-22	Pabna	Non-resident of hall	No	Never	N/A	No	N/A	N/A	No	No	Oral (If you had tablet, syrup and others), Injection, Ointment	Allopathy	I don't take any medicine	No	No	No	N/A	Hall canteen, Restaurant, University canteen	Yes	Filtered	Hygienic enough	No	Accomodation	No	Yes	The Pfizer/BioNTech Comirnaty vaccine	Dose 2	Yes	Sometimes	Academic pressure, • Lack of organization • Coping with some newly added responsibilities	Very friendly	Yes	No	No	Yes	Yes	Yes	Stress, Lack of confidence, Anxiety	No	No	Yes I do it every time	Moderate
2022-12-06 05:22:35	noshintabassum357@gmail.com	Noshin Tabassum	Female	18-20	01728354604	Dhaka University	2021-22	Mymensingh	Non-resident of hall	No	Never	N/A	No	N/A	N/A	No	No	Oral (If you had tablet, syrup and others)	Allopathy	Paracetamol, Vitamin, Aspirin, Fexofenadin, Azythromycin, Zinc/ Folic acid, Antacid	No	No	No	n/a	Homemade/ Self made, Made by home maid, Hall canteen, Restaurant, University canteen	Yes	Filtered	Hygienic	Yes	Temparature, Weather	No	Yes	The Pfizer/BioNTech Comirnaty vaccine	Dose 2	Yes	Often	Academic pressure, Financial problem, Society, Family Problem	Very friendly	Maybe	No	Yes	Yes	No	Yes	Depression, Loneliness, Inferiority Complex, Lack of confidence, Anxiety, Mood disorder, Panic attack, Eating disorder ( You don't feel hungry or too much hungry)	No	No	Yes I do it every time	Disagree
2022-12-06 10:17:13	baparituhin12@gmail.com	Tuhin	Male	18-20	baparituhin12@gmail.com	Dhaka University	2021-22	Gazipur	Resident of hall	Yes	Less than 5 times	Fever	Yes	Rheumatic fever	Decreased	Yes	Yes	Injection	Allopathy	Benzapen12 lac	No	No	No	N/A	Hall canteen	No	Filtered	Unhygienic	No	Temparature	No	Yes	The Pfizer/BioNTech Comirnaty vaccine	Dose 2	Yes	Always	Academic and hall	Very friendly	Yes	No	No	No	No	No	Depression, Loneliness	No	No	I hesitate a lot but I try	Disagree
2022-12-06 11:03:43	sajibtheinnocentboy@gmail.com	Sajib Islam	Male	18-20	sajibtheinnocentboy@gmail.com	University of Dhaka	2021-22	Narayanganj	Self accommodated (If you bear your own expense)	No	Never	N/A	No	N/A	N/A	No	No	Oral (If you had tablet, syrup and others), Injection, Ointment, Powder	Allopathy	N/A	No	No	No	N/A	Homemade/ Self made, Hall canteen, Restaurant, University canteen	Yes	Filtered	Hygienic	No	Weather	No	Yes	The Pfizer/BioNTech Comirnaty vaccine	All doses	Yes	Always	Society	Very friendly	Maybe	No	No	No	No	Yes	Depression, Lack of confidence	No	No	I just can't	Agree
2022-12-06 11:10:38	tuhin8512@gmail.com	Md. Tanvir Ahmed Tuhin	Male	18-20	tuhin8512@gmail.com	University Of Dhaka	2021-22	Cumilla	Non-resident of hall	No	Never	N/A	No	N/A	N/A	No	No	Oral (If you had tablet, syrup and others), Injection, Ointment	Allopathy	Vitamin, Calcium tablet	No	No	Yes	Yes	Homemade/ Self made, Made by home maid, Hall canteen, Restaurant, University canteen	Yes	Boiled	Hygienic	No	Temparature, Weather	Yes	Yes	The Pfizer/BioNTech Comirnaty vaccine	Dose 2	Yes	Sometimes	Academic pressure	Very friendly	Maybe	No	Yes	Yes	Yes	Yes	Addiction	No	No	I hesitate a lot but I try	Moderate
2022-12-06 17:13:17	ghoshaditi779@gmail.com	Aditi Ghosh	Female	18-20	01718520172	Dhaka University	2021-22	Rangpur	Resident of hall	Yes	Less than 5 times	Flu	No	N/A	N/A	Yes	Yes	Oral (If you had tablet, syrup and others), Ointment	Allopathy	Paracetamol, Fexofenadin	No	No	No	N/A	Hall canteen, University canteen	Yes	Filtered	Hygienic	Yes	Food quality, Accomodation	No	Yes	The Pfizer/BioNTech Comirnaty vaccine	All doses	Yes	Often	Academic pressure, Financial problem	Very friendly	Maybe	No	No	Yes	Yes	No	Stress, Inferiority Complex, Lack of confidence, Anxiety	No	No	I hesitate a lot but I try	Moderate
2022-12-06 17:31:10	mahiatera221@gmail.com	Era Mahiat Khan	Female	18-20	01977002248	Dhaka University	2021-22	Pirozpur	Non-resident of hall	Yes	Less than 5 times	Fever	No	N/A	N/A	Yes	Yes	Oral (If you had tablet, syrup and others)	Homeopathy	Multiple kinds of homeopathic medicines	No	No	No	N/A	Homemade/ Self made, University canteen	No	Filtered	Hygienic enough	Yes	Weather	No	Yes	The Pfizer/BioNTech Comirnaty vaccine	Dose 2	Yes	Sometimes	Academic pressure, Society	Moderate	Maybe	No	No	Yes	Yes	Yes	Depression, Loneliness, Stress, Inferiority Complex, Lack of confidence, Anxiety, Mood disorder	No	No	I hesitate a lot but I try	Moderate
2022-12-06 18:33:26	mahjabinurmi01.mu@gmail.com	Mahjabin Urmi	Female	21-23	mahjabinurmi01.mu@gmail.com	University of Dhaka	2020-21	Rajshahi	Non-resident of hall	Yes	Less than 5 times	Fever, Diarrhea, Swellen feet	Yes	Fever, weakness	No change	Yes	Yes	Oral (If you had tablet, syrup and others)	Allopathy	Paracetamol, Vitamin, Calcium tablet, Antacid	No	No	No	No	Homemade/ Self made, Hall canteen, Restaurant, University canteen	Yes	Filtered	Hygienic	Yes	Temparature, Food quality	Yes	Yes	The Sinopharm COVID-19 vaccine	All doses	Yes	Often	Academic pressure, Society, Lack of interaction with others	Moderate	Maybe	No	No	Yes	Yes	Yes	Depression, Loneliness, Stress, Mood disorder, Eating disorder ( You don't feel hungry or too much hungry)	No	No	Yes I do it every time	Moderate
2022-12-06 18:42:54	nurajahanonkon1234@gmail.com	Nur a jahan Onkon	Female	21-23	nurajahanonkon1234@gmail	University of Dhaka	2020-21	Sirajganj	Resident of hall	Yes	Less than 5 times	Fever	No	No	Decreased	No	No	Oral (If you had tablet, syrup and others)	Allopathy	Paracetamol	No	No	No	No	Hall canteen	Yes	Filtered	Hygienic enough	No	Temparature	No	Yes	The Sinopharm COVID-19 vaccine	All doses	Yes	Rarely	Academic pressure	Moderate	Maybe	No	No	Yes	No	Yes	Loneliness	No	No	I just can't	Agree
2022-12-06 18:54:22	sujoydas201728@gmail.com	Sujoy Das	Male	18-20	01795616617	University of Dhaka	2020-21	Bhola	Resident of hall	Yes	More than 5 times	Fever, Diarrhea	No	N/A	N/A	No	No	Oral (If you had tablet, syrup and others)	Allopathy	Paracetamol, Vitamin, Zinc/ Folic acid, Antacid	No	No	No	No	Hall canteen, Restaurant, University canteen	Yes	Tap water	Unhygienic	Yes	Weather, Food quality, Accomodation	No	Yes	The Sinovac-CoronaVac vaccine	Dose 2	Yes	Often	Academic pressure	Moderate	Maybe	No	No	Yes	Yes	No	Depression, Loneliness, Stress, Inferiority Complex, Lack of confidence, Addiction, OCD (Obsessive compulsive disorder), Anxiety, Mood disorder, Panic attack, Eating disorder ( You don't feel hungry or too much hungry)	No	No	I just can't	Moderate
2022-12-06 19:51:36	nadiaafrida45@gmail.com	Gazi Nadia Afrida	Female	21-23	01890083782	Dhaka university	2020-21	Chittagong	Non-resident of hall	No	Never	N/A	Yes	DNS, Inferior turbinate hypertrophy	No change	Yes	Yes	Oral (If you had tablet, syrup and others), Ointment	Allopathy	Fexofenadin, Azythromycin, Oxymetazoline, Flonasin nasal spray	No	No	No	N/A	Homemade/ Self made, Made by home maid, University canteen	Yes	Filtered	Hygienic	Yes	Weather	No	Yes	The SII/COVISHIELD and AstraZeneca/AZD1222 vaccines	Dose 2	Yes	Sometimes	Academic pressure	Moderate	Maybe	No	No	No	No	Yes	Depression, Stress, Lack of confidence, Anxiety	No	No	I hesitate a lot but I try	Agree
2022-12-06 19:52:17	euradhasan.sharah@gmail.com	Hasan Sharah Eurad	Female	21-23	01717577605	Dhaka University	2020-21	Rangpur	Non-resident of hall	No	Never	Fever	No	N/A	N/A	No	Yes	Oral (If you had tablet, syrup and others)	Allopathy	Paracetamol, Aspirin, Tufnil, Antacid	No	No	No	N/A	Homemade/ Self made, Made by home maid, University canteen	No	Boiled	Hygienic	No	Temparature, Weather, Food quality	No	Yes	The SII/COVISHIELD and AstraZeneca/AZD1222 vaccines	All doses	Yes	Sometimes	Academic pressure, Financial problem, Society	Moderate	Yes	Yes	Yes	Yes	Yes	Yes	Stress, Lack of confidence, Anxiety, Mood disorder, Eating disorder ( You don't feel hungry or too much hungry)	No	No	I hesitate a lot but I try	Moderate
2022-12-06 19:54:08	shahidai727@gmail.com	Sumaya islam	Female	21-23	01536177988	University of Dhaka	2020-21	Dhaka	Non-resident of hall	Yes	Less than 5 times	Fever, Flu	Yes	Anaemia	Decreased	Yes	Yes	Oral (If you had tablet, syrup and others), Injection	Allopathy	Azythromycin, Zinc/ Folic acid	No	No	No	N/A	Homemade/ Self made	Yes	Filtered	Hygienic	No	Temparature, Weather	Yes	Yes	The SII/COVISHIELD and AstraZeneca/AZD1222 vaccines	Dose 1	Yes	Often	Academic pressure	Moderate	Yes	Yes	Yes	Yes	Yes	Yes	Depression, Stress, Lack of confidence, Eating disorder ( You don't feel hungry or too much hungry)	No	No	I hesitate a lot but I try	Agree
2022-12-06 19:54:29	raziaakter8098@gmail.com	Razia Akter	Female	21-23	01647423772	Dhaka University	2020-21	Chandpur	Resident of hall	Yes	More than 5 times	Fever	No	No	Decreased	Yes	Yes	Oral (If you had tablet, syrup and others)	Allopathy	Paracetamol, Calcium tablet	No	No	Yes	Yes	Hall canteen	Yes	Tap water	Unhygienic	Yes	Weather, Food quality	No	Yes	The Moderna COVID-19 vaccine	Dose 2	Yes	Often	Academic pressure	Moderate	Maybe	No	No	Yes	Yes	No	Depression, Stress, Lack of confidence, Anxiety, Eating disorder ( You don't feel hungry or too much hungry)	No	No	I hesitate a lot but I try	Moderate
2022-12-06 19:55:49	niha7602@gmail.com	Fajilatunnesa Anamika	Female	18-20	01973761976	University of Dhaka	2020-21	Tangail	Resident of hall	No	Less than 5 times	Fever	No	N/A	N/A	No	No	Oral (If you had tablet, syrup and others)	Allopathy	Paracetamol	No	No	No	N/A	Hall canteen	Yes	Filtered	Hygienic	No	Food quality	Yes	Yes	The Sinopharm COVID-19 vaccine	Dose 2	Yes	Often	Society	Moderate	No	No	No	No	Yes	Yes	Depression, Loneliness, Stress, Inferiority Complex, Lack of confidence, Anxiety	No	No	I hesitate a lot but I try	Disagree
2022-12-06 20:00:25	dihanbindelwar@gmail.com	Dihan	Male	21-23	01302328412	University of Dhaka	2019-20	Gazipur	Non-resident of hall	No	Never	N/A	No	N/A	N/A	No	No	Oral (If you had tablet, syrup and others)	Allopathy, Homeopathy	Paracetamol	No	No	No	N/A	Hall canteen, University canteen	Yes	Tap water	Hygienic enough	No	Temparature	Yes	Yes	The Sinovac-CoronaVac vaccine	All doses	No	Rarely	Academic pressure	Very friendly	No	No	No	No	No	No	Stress	No	No	I just can't	Strongly agree
2022-12-06 20:36:45	aheed26@gmail.com	Ashraful Haque Aheed	Male	21-23	aheed26@gmail.com	University of Dhaka	2020-21	Dhaka	Non-resident of hall	No	Less than 5 times	Fever, N/A	Yes	lungs infection	Decreased	Yes	Yes	Oral (If you had tablet, syrup and others)	Allopathy, Homeopathy	Paracetamol, Vitamin, Fexofenadin, Azythromycin, Zinc/ Folic acid, Antacid	Yes	No	No	N/A	Homemade/ Self made, Made by home maid, Hall canteen, University canteen	Yes	Tap water	Hygienic enough	Yes	Temparature, Weather, Food quality, Accomodation	No	Yes	The Sinopharm COVID-19 vaccine	All doses	Yes	Always	Academic pressure, Accommodation problem, Lack of interaction with others	Very friendly	No	No	No	No	No	No	Depression, Loneliness, Stress, Inferiority Complex, Lack of confidence, Panic attack	No	No	I hesitate a lot but I try	Strongly agree
2022-12-06 20:51:25	oishee37@gmail.com	Oishee	Female	21-23	oishee37@gmail.com	DU	2018-19	Cumilla	Non-resident of hall	No	Less than 5 times	Fever, Diarrhea	Yes	Dengue, Typhoid	Decreased	Yes	Yes	Oral (If you had tablet, syrup and others), Injection	Allopathy	Paracetamol	No	No	No	N/A	Homemade/ Self made, Hall canteen, University canteen	Yes	Boiled	Hygienic enough	No	Temparature, Accomodation	No	Yes	The Sinopharm COVID-19 vaccine	All doses	Yes	Sometimes	Academic pressure, Financial problem, Society	Moderate	No	No	No	Yes	No	Yes	OCD (Obsessive compulsive disorder), Mood disorder	No	No	I hesitate a lot but I try	Moderate
2022-12-06 20:59:43	mashrifasharin@gmail.com	Mashrifa Sharin	Female	21-23	mashrifasharin@gmail.com	University of Dhaka	2020-21	Sirajganj	Non-resident of hall	No	Less than 5 times	Fever, Viral infection	Yes	Jaundice	Decreased	Yes	Yes	Oral (If you had tablet, syrup and others)	Homeopathy	Paracetamol	No	No	No	N/A	Homemade/ Self made, Made by home maid, Restaurant, University canteen	Yes	Filtered	Hygienic	Yes	Temparature, Weather	No	Yes	The Moderna COVID-19 vaccine	All doses	Yes	Sometimes	Academic pressure	Very friendly	Maybe	Yes	No	Yes	No	Yes	Panic attack	Yes	No	Yes I do it every time	Moderate
2022-12-06 22:05:30	mdsolayman157@gmail.com	Md solayman	Male	18-20	mdsolayman157@gmail.com	Dhaka University	2021-22	Bhola	Resident of hall	Yes	Less than 5 times	Fever	No	N	No change	No	Yes	Oral (If you had tablet, syrup and others)	Allopathy	Paracetamol	No	No	Yes	No	University canteen	Yes	Tap water	Hygienic enough	No	Food quality	No	Yes	The Pfizer/BioNTech Comirnaty vaccine	All doses	Yes	Always	Academic pressure, Financial problem, Excessive tuition	Moderate	Yes	No	Yes	Yes	No	No	Depression, Loneliness, Lack of confidence	No	No	I just can't	Agree
2022-12-06 22:06:56	orinsaha089@gmail.com	Orin Saha	Female	18-20	orinsaha086@gmail.com	University of Dhaka	Family problem,health problem	Gazipur	Non-resident of hall	Yes	More than 5 times	Fever, Dengue	Yes	Dengue, typhoid, chikungunya,allergy,	N/A	Yes	Yes	Oral (If you had tablet, syrup and others), Injection, Ointment	Allopathy	Paracetamol, Vitamin, Aspirin, Fexofenadin, Zinc/ Folic acid, Tufnil, Antacid	No	No	No	N/A	Homemade/ Self made, University canteen	Yes	Filtered	Hygienic	Yes	Temparature, Weather, Food quality	Yes	Yes	The Pfizer/BioNTech Comirnaty vaccine	All doses	Yes	Always	Academic pressure, Society, Lack of interaction with others, Family problem,health problem	Very friendly	No	Yes	No	Yes	No	No	Depression, Loneliness, Stress, Inferiority Complex, Lack of confidence, OCD (Obsessive compulsive disorder), Anxiety, Mood disorder, Panic attack, Eating disorder ( You don't feel hungry or too much hungry)	No	No	I hesitate a lot but I try	Moderate
2022-12-06 22:32:26	akterfariadu2020@gmail.com	Faria akter	Female	21-23	akterfariadu2020@gmail	IIT	2020-21	Dhaka	Non-resident of hall	No	More than 5 times	Azma	No	N	No change	Yes	Yes	Oral (If you had tablet, syrup and others)	Allopathy	Paracetamol, Vitamin	Yes	No	No	No	Made by home maid	Yes	Filtered	Hygienic	No	Temparature, Weather	No	Yes	The SII/COVISHIELD and AstraZeneca/AZD1222 vaccines	Dose 2	Yes	Often	Academic pressure	Very friendly	No	Yes	No	No	No	No	Depression, Stress, Anxiety, Panic attack	Yes	Yes	I hesitate a lot but I try	Disagree
2022-12-06 22:47:30	anikabushra6632@gmail.com	Anika Bushra	Female	21-23	anikabushra6632@gmail.com	University of Dhaka	2020-21	Pirojpur	Non-resident of hall	No	Less than 5 times	Fever, Diarrhea	Yes	Asthma	Increased	Yes	Yes	Oral (If you had tablet, syrup and others)	Allopathy	Paracetamol, Antacid	Yes	No	No	No	Homemade/ Self made, Hall canteen, Restaurant, University canteen	Yes	Boiled	Hygienic enough	No	Temparature	No	Yes	The Sinovac-CoronaVac vaccine	Dose 2	Yes	Often	Academic pressure, Society	Not so good	Maybe	No	No	No	No	Yes	Inferiority Complex, Lack of confidence, Anxiety, Panic attack	No	No	I just can't	Moderate
2022-12-06 23:01:43	tajkia2003@gmail.com	Jannatul Mawa Tajkia	Female	18-20	tajkia2003@gmail.com	University of Dhaka	2020-21	Chattogram	Resident of hall	Yes	Less than 5 times	Fever, Diarrhea, Flu	Yes	Tuberculosis	Decreased	Yes	Yes	Oral (If you had tablet, syrup and others)	Allopathy	Paracetamol, Vitamin, Fexofenadin, Montelukast	No	No	No	N/A	Hall canteen, University canteen	No	Filtered	Hygienic enough	No	Temparature, Weather, Food quality, Accomodation	Yes	Yes	The Pfizer/BioNTech Comirnaty vaccine	All doses	Yes	Often	Academic pressure, Society, Lack of interaction with others	Very friendly	No	No	No	No	No	Yes	Loneliness, Lack of confidence, Mood disorder, Eating disorder ( You don't feel hungry or too much hungry)	No	No	I just can't	Strongly agree
2022-12-06 23:03:11	iamabirahmed401@gmail.com	Sharif Mosta Abir Ahmed	Male	21-23	01718704640	University of Dhaka	2020-21	Bagerhat	Resident of hall	No	Less than 5 times	Fever	Yes	N/A	Decreased	Yes	Yes	Oral (If you had tablet, syrup and others)	Allopathy	Paracetamol, Vitamin, Aspirin	No	No	No	No	Hall canteen, University canteen	Yes	Filtered	Hygienic enough	No	Food quality	No	Yes	The Sinopharm COVID-19 vaccine	All doses	Yes	Often	Academic pressure, Financial problem, Society	Very friendly	Yes	No	Yes	No	No	No	Depression, Loneliness, Stress, Lack of confidence, Anxiety, Mood disorder	No	No	I hesitate a lot but I try	Agree
2022-12-06 23:10:08	ishrat-2020618353@ihe.du.ac.bd	Ishrat Jahan	Female	21-23	ishrat-2020618353@ihe.du.ac.bd	Institution of health economics	2020-21	Pabna	Non-resident of hall	Yes	Less than 5 times	Fever, Diarrhea, Flu	No	N/A	N/A	No	Yes	Oral (If you had tablet, syrup and others)	Allopathy	Paracetamol, Vitamin, Zinc/ Folic acid, Antacid	No	No	No	N/A	Homemade/ Self made, University canteen	Yes	Filtered	Hygienic enough	No	Food quality	No	Yes	The Sinopharm COVID-19 vaccine	Dose 2	Yes	Often	Academic pressure, Financial problem, Lack of interaction with others	Moderate	No	No	No	Yes	Yes	Yes	Depression, Loneliness, Stress, Inferiority Complex, Lack of confidence, Anxiety, Mood disorder, Panic attack	No	No	I hesitate a lot but I try	Moderate
2022-12-06 23:13:04	arpasutradhar2002@gmail.com	Arpa Sutradhar	Female	18-20	01849612769	University of Dhaka	2020-21	Narsingdi	Non-resident of hall	Yes	More than 5 times	Fever, Diarrhea, Flu	No	N/A	Decreased	Yes	Yes	Oral (If you had tablet, syrup and others)	Allopathy	Paracetamol, Vitamin, Zinc/ Folic acid, Antacid	No	No	No	N/A	Homemade/ Self made, University canteen	Yes	Boiled	Hygienic enough	No	Temparature, Weather, Food quality	No	Yes	The Sinopharm COVID-19 vaccine	Dose 2	Yes	Sometimes	Academic pressure, Financial problem, Society	Moderate	Yes	Yes	Yes	Yes	Yes	Yes	Depression, Stress, Inferiority Complex, Lack of confidence, Anxiety, Panic attack	No	No	I hesitate a lot but I try	Moderate
2022-12-06 23:18:14	raihansharif000@gmail.com	Raihan Sharif	Male	21-23	raihansharif000@gmail.com	Institute of Health Economics	2020-21	Noakhali	Non-resident of hall	Yes	Less than 5 times	Fever, Diarrhea	Yes	Cardiac problem, depression, UTI	No change	Yes	Yes	Oral (If you had tablet, syrup and others)	Allopathy	Paracetamol, Fexofenadin, Antacid	No	No	Yes	They just helped me to inject saline when my blood pressure was low	Homemade/ Self made, Hall canteen, Restaurant, University canteen	Yes	Boiled	Hygienic	No	Weather, Food quality, Accomodation	No	Yes	The Sinopharm COVID-19 vaccine	All doses	Yes	Always	Academic pressure, Pressurized as i cant find pleasure in very few things. Overthinking problem	Moderate	Yes	Yes	No	Yes	Yes	Yes	Depression, Loneliness, Stress, Inferiority Complex, Addiction, Anxiety, Mood disorder, Panic attack	Yes	No	Yes I do it every time	Strongly disagree
2022-12-06 23:20:40	trayachakma10@gmail.com	Traya Chakma	Female	21-23	01531208406	University of Dhaka	2020-21	Khagrachari	Resident of hall	No	Less than 5 times	N/A	No	N/A	N/A	Yes	Yes	Ointment	Allopathy	Paracetamol, Zinc/ Folic acid	No	No	No	N/A	Hall canteen, University canteen	Yes	Filtered	Hygienic enough	Yes	Weather, Food quality, Accomodation	Yes	Yes	The Sinopharm COVID-19 vaccine	All doses	Yes	Always	Academic pressure, Financial problem, Society, Lack of interaction with others	Very friendly	No	No	No	Yes	No	No	Depression, Loneliness, Stress, Inferiority Complex, Lack of confidence, Anxiety, Mood disorder	No	No	I hesitate a lot but I try	Moderate
2022-12-06 23:34:59	tazalien07@gmail.com	Susmita Momtaz	Female	21-23	tazalien07@gmail.com	Institute of Health Economics	2020-21	Shariatpur	Non-resident of hall	No	More than 5 times	Fever	No	N/A	N/A	No	No	Oral (If you had tablet, syrup and others), Ointment	Allopathy, Homeopathy	Paracetamol, Vitamin, Calcium tablet	No	No	No	N/A	Homemade/ Self made, Made by home maid, Restaurant, University canteen	Yes	Filtered	Hygienic enough	No	Temparature, Weather	No	Yes	The Sinopharm COVID-19 vaccine	Dose 2	Yes	Often	Academic pressure, Financial problem, Society, Accommodation problem, Lack of interaction with others, Insecurities, possible criticism, some specific fears	Very friendly	No	No	No	No	No	Yes	Depression, Loneliness, Stress, Inferiority Complex, Lack of confidence, Anxiety, Mood disorder, Panic attack, Eating disorder ( You don't feel hungry or too much hungry)	No	No	I hesitate a lot but I try	Disagree
2022-12-06 23:51:31	malikmdjaici@gmail.com	Malik Md. Jaici	Male	21-23	malikmdjaici@gmail.com	Sylhet Agricultural University	2017-18	Bogura	Resident of hall	No	More than 5 times	Fever, Diarrhea, Flu	No	N/A	Decreased	Yes	Yes	Oral (If you had tablet, syrup and others), Injection	Allopathy	Paracetamol, Vitamin, Calcium tablet, Fexofenadin, Tufnil, Antacid, Monteen	No	No	Yes	Yes	Hall canteen	Yes	Filtered	Hygienic	Yes	Food quality	No	Yes	The Sinopharm COVID-19 vaccine	All doses	No	Rarely	Academic pressure	Very friendly	Yes	No	No	Yes	Yes	Yes	Stress	No	No	Yes I do it every time	Strongly agree
2022-12-07 09:31:43	md.naimurrahmanniaz450@gmail.com	Md.Naimur Rahman Niaz	Male	21-23	md.naimurrahmanniaz450@gmail.com	Dhaka University	2020-21	Brahmanbaria	Non-resident of hall	No	Less than 5 times	Fever, Flu	Yes	Flu	Decreased	No	Yes	Oral (If you had tablet, syrup and others)	Allopathy	Paracetamol, Vitamin, Calcium tablet, Antacid	No	No	No	N/A	Homemade/ Self made	No	Filtered	Hygienic enough	No	Weather	No	Yes	The Sinopharm COVID-19 vaccine	Dose 2	Yes	Often	Academic pressure, Financial problem, Society, Lack of interaction with others	Moderate	No	No	No	No	No	Yes	Depression, Loneliness, Stress, Inferiority Complex, Lack of confidence, Addiction, Anxiety, Mood disorder	No	No	I just can't	Moderate
2022-12-07 14:49:25	alomgirh309@gmail.com	Md. Alomgir Hossain	Male	18-20	01740329398	University of Dhaka	2020-21	Sirajganj	Non-resident of hall	Yes	Less than 5 times	Fever, Diarrhea, Typhoid	Yes	Kidney stone, Typhoid,	Decreased	Yes	Yes	Oral (If you had tablet, syrup and others)	Allopathy	Paracetamol, Vitamin, Calcium tablet, Aspirin, Fexofenadin, Azythromycin, Zinc/ Folic acid, Antacid	No	No	Yes	Yes	Homemade/ Self made, Made by home maid, Hall canteen, University canteen	No	Filtered	Unhygienic	Yes	Weather, Food quality	Yes	Yes	The Sinopharm COVID-19 vaccine	All doses	Yes	Sometimes	Academic pressure, Financial problem, Society, Lack of interaction with others	Moderate	No	No	No	Yes	Yes	Yes	Depression, Stress, Inferiority Complex, Lack of confidence, Addiction	No	No	I hesitate a lot but I try	Agree
2022-12-07 15:53:06	mehjabinislam2002@gmail.com	Mehjabin Islam Murchhana	Female	18-20	mehjabinislam2002@gmail.com	University Of Dhaka	2020-21	Barguna	Resident of hall	No	Never	N/A	No	Noise	N/A	No	No	Oral (If you had tablet, syrup and others)	Allopathy	Vitamin	No	No	No	No	Homemade/ Self made, Made by home maid, Hall canteen, Restaurant, University canteen	Yes	Filtered	Hygienic	No	Temparature, Weather, Accomodation	No	Yes	The Pfizer/BioNTech Comirnaty vaccine	All doses	Yes	Often	Academic pressure, Accommodation problem, Lack of interaction with others	Very friendly	Maybe	No	No	No	No	No	Loneliness, Lack of confidence	No	No	Yes I do it every time	Strongly disagree
2022-12-07 15:58:29	sullahrifat@gmail.com	Md. Shihab Ullah Rifat	Male	21-23	01727663813	DU	2020-21	Dhaka	Self accommodated (If you bear your own expense)	No	Never	N/A	No	N/A	N/A	No	No	Oral (If you had tablet, syrup and others)	Allopathy	Paracetamol	No	No	No	N/A	Homemade/ Self made	Yes	Boiled	Hygienic	No	Weather	No	Yes	The Sinovac-CoronaVac vaccine	Dose 2	No	Sometimes	Academic pressure	Moderate	Maybe	No	No	Yes	Yes	No	Stress, Lack of confidence, Anxiety, Eating disorder ( You don't feel hungry or too much hungry)	No	No	I hesitate a lot but I try	Moderate
2022-12-07 16:13:59	sheemanto.j@gmail.com	Sara Hossain	Female	18-20	sheemanto.j@gmail.com	Govt. College of Applied Human Science	2021-22	Kishoregonj	Non-resident of hall	Yes	Less than 5 times	Cronic headache	No	N/A	No change	Yes	Yes	Oral (If you had tablet, syrup and others)	Allopathy	Aspirin	No	No	No	N/A	Homemade/ Self made, University canteen	No	Filtered	Hygienic	No	Temparature, Weather	Yes	Yes	The Pfizer/BioNTech Comirnaty vaccine	Dose 2	Yes	Always	Lack of interaction with others	Not so good	No	No	No	No	Yes	Yes	Depression, Loneliness, Stress, Inferiority Complex, Lack of confidence, Anxiety, Panic attack, Eating disorder ( You don't feel hungry or too much hungry)	No	No	I hesitate a lot but I try	Strongly disagree
2022-12-07 16:21:28	proggadipannita@gmail.com	Progga Dipannita Peu	Female	18-20	01970711852	Central Women's University	2021-22	Dhaka	Non-resident of hall	No	Less than 5 times	Headaches	Yes	Migrain pain	Increased	Yes	No	Oral (If you had tablet, syrup and others)	Allopathy	Paracetamol	No	No	No	N/A	Homemade/ Self made	Yes	Boiled	Hygienic	No	Temparature	Yes	Yes	The Moderna COVID-19 vaccine	Dose 2	Yes	Sometimes	Academic pressure, Society	Moderate	No	Yes	No	No	Yes	Yes	Depression, Loneliness, Stress, Lack of confidence, Anxiety, Panic attack	No	No	I just can't	Moderate
2022-12-07 16:23:38	samihachhoa123@gmail.com	Samiha	Female	21-23	01517037356	Anwar Khan Modern Medical College	2020-21	Barisal	Self accommodated (If you bear your own expense)	No	Less than 5 times	Fever	No	No	Decreased	Yes	Yes	Oral (If you had tablet, syrup and others)	Allopathy	Paracetamol, Vitamin, Fexofenadin, Zinc/ Folic acid, Tufnil, Antacid	No	No	Yes	Yes	Homemade/ Self made, Hall canteen, Restaurant	Yes	Filtered	Hygienic enough	No	Temparature, Weather	Yes	Yes	The Sinopharm COVID-19 vaccine	All doses	Yes	Often	Excessive tuition	Very friendly	Yes	No	Yes	Yes	Yes	Yes	Depression, Loneliness, Stress, Anxiety, Panic attack	No	No	I just can't	Moderate
2022-12-07 16:45:03	tasnimsarker.nimmi502@gmail.com	Tasnim Sarker Nimmi	Female	21-23	Tasnimsarker.nimmi502@gmail.com	Govt. College of Applied Human Science	2020-21	Cumilla	Non-resident of hall	No	Never	N/A	No	N/A	N/A	No	No	Oral (If you had tablet, syrup and others)	N/A	N/A	No	No	No	No	University canteen	Yes	Filtered	Hygienic enough	No	Temparature	No	Yes	The Pfizer/BioNTech Comirnaty vaccine	All doses	No	Never	Lack of interaction with others	Very friendly	Yes	No	No	No	No	No	Depression, Loneliness, Panic attack, Eating disorder ( You don't feel hungry or too much hungry)	No	No	I just can't	Moderate
2022-12-07 16:59:08	celthafsa@gmail.com	Farhana Hafsa	Female	18-20	01887954942	Lalmatiya Govt. Mohila College	2021-22	Feni	Non-resident of hall	No	Less than 5 times	Fever	No	No	No change	Yes	Yes	Oral (If you had tablet, syrup and others), Ointment	Allopathy	Calcium tablet	No	No	No	Yes	Homemade/ Self made, Restaurant, University canteen	Yes	Tap water	Hygienic	No	Weather	Yes	Yes	The Sinovac-CoronaVac vaccine	Dose 2	Yes	Often	Financial problem, Society, Lack of interaction with others	Moderate	Maybe	No	Yes	No	Yes	Yes	Depression, Inferiority Complex, Anxiety, Panic attack	No	No	I hesitate a lot but I try	Agree
2022-12-07 17:13:24	momomaisha2020@gmail.com	Maisha Jannat Momo	Female	18-20	01704002762	Government Collage of Applied Human Science	2020-21	Barisal	Non-resident of hall	No	Less than 5 times	N/A	Yes	Asthma	Increased	Yes	Yes	Oral (If you had tablet, syrup and others)	Allopathy	Fexofenadin, Montelukast.Escitalopram.Pheniramine.Levothyroxine Sodium.Amitriptyline Hydrochloride	Yes	No	No	N/A	Homemade/ Self made, Restaurant	Yes	Filtered	Hygienic enough	No	Weather	No	Yes	The Pfizer/BioNTech Comirnaty vaccine	Dose 2	Yes	Often	Overthinking.Tension.	Very friendly	Yes	Yes	No	No	Yes	Yes	Depression, Stress, Addiction, Anxiety, Mood disorder	Yes	No	Yes I do it every time	Moderate
2022-12-07 17:13:55	kazikanta94@gmail.com	Kazi nusrat jahan kanta	Female	18-20	Kazikanta94@gmail.com	North south university	2021-22	Dhaka	Non-resident of hall	No	Less than 5 times	Fever	No	N/A	N/A	No	Yes	Oral (If you had tablet, syrup and others)	Allopathy	Paracetamol, Tufnil	No	No	No	N/A	Homemade/ Self made	Yes	Bottled water	Hygienic enough	No	Temparature, Weather, Food quality	No	Yes	The Pfizer/BioNTech Comirnaty vaccine	All doses	No	Sometimes	Academic pressure, Society	Very friendly	Maybe	No	No	Yes	Yes	Yes	Depression, Stress, Lack of confidence, OCD (Obsessive compulsive disorder), Anxiety, Mood disorder, Eating disorder ( You don't feel hungry or too much hungry)	No	No	Yes I do it every time	Agree
2022-12-07 19:29:41	tasnimmiftah596@gmail.com	Tasnim Miftah	Female	18-20	01720250903	Department of Microbiology, University of Dhaka	N/A	Patuakhali	Resident of hall	Yes	Less than 5 times	Diarrhea, Flu	No	N/A	N/A	Yes	Yes	Oral (If you had tablet, syrup and others)	Allopathy	Vitamin, Calcium tablet, Fexofenadin, Azythromycin, Zinc/ Folic acid	No	No	No	N/A	Hall canteen, University canteen	Yes	Filtered	Hygienic	No	Temparature, Weather, Food quality, Accomodation	No	Yes	The SII/COVISHIELD and AstraZeneca/AZD1222 vaccines	All doses	Yes	Often	Academic pressure, Accommodation problem, Lack of interaction with others	Very friendly	Maybe	No	No	Yes	Yes	No	Depression, Loneliness, Stress, Inferiority Complex, Lack of confidence, Panic attack	No	No	I hesitate a lot but I try	Strongly agree
2022-12-07 20:36:30	jiwankhan0006@gmail.com	Jiwan	Male	18-20	01846857403	University of Dhaka	2020-21	Brahmanbaria	Non-resident of hall	Yes	Less than 5 times	Fever	No	N/A	Decreased	No	Yes	Oral (If you had tablet, syrup and others)	Allopathy	Paracetamol, Vitamin, Calcium tablet	No	No	No	N/A	Hall canteen, Restaurant, University canteen	Yes	Filtered	Hygienic	No	Food quality	No	Yes	The Sinopharm COVID-19 vaccine	All doses	Yes	Sometimes	Academic pressure, Financial problem, Excessive tuition	Very friendly	Yes	No	Yes	No	Yes	Yes	Depression, Anxiety	No	No	I just can't	Strongly agree
2022-12-07 22:12:21	dourjoyroy2021@gmail.com	Dourjoy Roy	Male	18-20	01787749611	Dhaka University	2020-21	Nilphamari	Non-resident of hall	Yes	Less than 5 times	Fever	No	N/A	Decreased	Yes	Yes	Oral (If you had tablet, syrup and others)	Allopathy, Homeopathy	Paracetamol, Zinc/ Folic acid, Tufnil	No	Yes	Yes	Yes	Hall canteen, Restaurant, University canteen	Yes	Filtered	Hygienic enough	No	Temparature, Weather, Food quality	No	Yes	The Sinopharm COVID-19 vaccine	Dose 2	Yes	Often	Academic pressure, Society, Accommodation problem, Lack of interaction with others	Very friendly	Maybe	No	No	No	No	Yes	Depression, Loneliness, Stress, Lack of confidence, Addiction, Anxiety, Mood disorder, Eating disorder ( You don't feel hungry or too much hungry)	No	No	Yes I do it every time	Strongly agree
2022-12-07 23:11:44	sdurjoy727@gmail.com	Durjoy	Male	21-23	sdurjoy727@gmail.com	Dhaka University	2020-21	Kurigram	Non-resident of hall	Yes	Less than 5 times	Nervousness	No	None	No change	No	No	Powder	Allopathy	Paracetamol	No	No	No	No	Homemade/ Self made, Made by home maid	No	Filtered	Hygienic enough	Yes	Temparature	No	Yes	The SII/COVISHIELD and AstraZeneca/AZD1222 vaccines	Dose 2	No	Never	Society	Not so good	Yes	No	No	Yes	Yes	Yes	Loneliness, Inferiority Complex, Addiction	No	No	Yes I do it every time	Agree
2022-12-07 23:14:57	arpitaacharya141058@gmail.com	Arpita achargee	Female	21-23	01784433150	University of dhaka	2020-21	Bogura	Resident of hall	Yes	Less than 5 times	Fever, Diarrhea, Constipation	Yes	Constipation	No change	Yes	Yes	Oral (If you had tablet, syrup and others), Ointment	Allopathy	Paracetamol, Antacid	No	No	No	N/A	Hall canteen	Yes	Filtered	Hygienic	No	Weather, Food quality, Accomodation	No	Yes	The SII/COVISHIELD and AstraZeneca/AZD1222 vaccines	Dose 2	Yes	Sometimes	Academic pressure, Accommodation problem, Lack of interaction with others	Very friendly	No	No	No	No	Yes	No	Depression, Loneliness, Stress, Lack of confidence, Anxiety, Mood disorder, Panic attack	Yes	Yes	Yes I do it every time	Moderate
2022-12-07 23:53:00	jasiyaatanvinisa@gmail.com	Jasiya Tanvi Nesa	Female	18-20	01533841214	Dhaka University	2020-21	Gopalganj	Non-resident of hall	No	Never	N/A	No	N/A	N/A	No	No	Oral (If you had tablet, syrup and others)	Allopathy, Homeopathy	Paracetamol	No	No	No	N/A	Homemade/ Self made	Yes	Filtered	Hygienic	No	Weather	No	Yes	The Pfizer/BioNTech Comirnaty vaccine	Dose 1	Yes	Often	Academic pressure, Financial problem, Excessive tuition	Very friendly	Maybe	No	No	Yes	No	No	Depression, Stress	No	No	Yes I do it every time	Agree
2022-12-08 08:53:21	kumerajoy36@gmail.com	Ajoy kumar Bormon	Male	18-20	01793027914	University of Rajshahi	2020-21	Kurigram	Non-resident of hall	No	Less than 5 times	Fever	No	N/A	N/A	No	Yes	Oral (If you had tablet, syrup and others)	Allopathy	Paracetamol	No	No	Yes	Yes	Homemade/ Self made, Made by home maid, Hall canteen	Yes	Tap water	Hygienic enough	Yes	Weather	No	Yes	The Moderna COVID-19 vaccine	All doses	Yes	Often	Lack of interaction with others	Moderate	Maybe	No	Yes	Yes	Yes	Yes	Loneliness, Addiction, Anxiety	No	No	I hesitate a lot but I try	Agree
2022-12-08 10:01:29	saimarahmanborsha151@gmail.com	Saima Rahman	Female	21-23	01754357899	University of Dhaka	2020-21	Jamalpur	Resident of hall	Yes	Less than 5 times	Fever	No	N/A	N/A	No	Yes	Oral (If you had tablet, syrup and others)	Allopathy	Paracetamol	No	No	No	N/A	Hall canteen	Yes	Filtered	Hygienic	No	Temparature	No	Yes	The Sinopharm COVID-19 vaccine	All doses	Yes	Often	Academic pressure	Very friendly	Yes	No	No	No	No	No	Depression, Stress, Lack of confidence, Anxiety, Mood disorder, Eating disorder ( You don't feel hungry or too much hungry)	No	No	Yes I do it every time	Strongly agree
2022-12-08 10:08:12	jarinanjum99@gmail.com	Jarin Anjum Joarder	Female	21-23	01718043412	University of Dhaka	2020-21	Khulna	Resident of hall	Yes	Less than 5 times	Fever, Diarrhea, Flu, Piles,gastric	Yes	Gastric,piles	No change	No	Yes	Oral (If you had tablet, syrup and others), Powder	Allopathy	Paracetamol, Antacid, Hemorif,losectil powder,exium	No	No	No	N/A	Homemade/ Self made, Hall canteen, Restaurant, University canteen	Yes	Filtered	Hygienic	Yes	Temparature, Weather, Food quality	No	Yes	The Sinopharm COVID-19 vaccine	All doses	Yes	Sometimes	Academic pressure, Society, Lack of interaction with others	Very friendly	Maybe	No	No	Yes	Yes	No	Depression, Lack of confidence, Eating disorder ( You don't feel hungry or too much hungry)	No	No	I just can't	Moderate
2022-12-08 10:09:01	tasnimmiftah596@gmail.com	Tasnim Miftah	Female	18-20	tasnimmiftah596@gmail.com	Department of Microbiology, University of Dhaka	2020-21	Patuakhali	Resident of hall	No	More than 5 times	Diarrhea, Flu	No	N/A	No change	Yes	Yes	Oral (If you had tablet, syrup and others)	Allopathy	Vitamin, Calcium tablet, Fexofenadin, Azythromycin, Zinc/ Folic acid	No	No	No	N/A	Hall canteen, University canteen	Yes	Filtered	Hygienic	No	Temparature, Weather, Food quality, Accomodation	No	Yes	The SII/COVISHIELD and AstraZeneca/AZD1222 vaccines	All doses	Yes	Often	Academic pressure, Accommodation problem, Lack of interaction with others	Very friendly	Maybe	No	No	Yes	Yes	No	Depression, Loneliness, Stress, Inferiority Complex, Lack of confidence	No	No	I hesitate a lot but I try	Strongly agree
2022-12-08 11:10:44	oceangirlsmile@gmail.com	Atlas Bartha	Female	18-20	oceangirlsmile@gmail.com	University of Dhaka	2020-21	Pabna	Resident of hall	No	Never	Fever	No	N/A	N/A	No	No	Oral (If you had tablet, syrup and others)	Allopathy	Vitamin	No	No	No	No	Hall canteen	No	Filtered	Unhygienic	No	Weather	No	No	The Pfizer/BioNTech Comirnaty vaccine	Dose 2	No	Often	Academic pressure	Moderate	No	No	No	No	No	No	Depression	No	No	I hesitate a lot but I try	Agree
2022-12-08 12:01:34	shamimahmedpcl15@gmail.com	Shamim Ahmed	Male	21-23	01581806376	University of Dhaka	2020-21	Dinajpur	Resident of hall	No	Never	N/A	No	No	No change	No	No	Oral (If you had tablet, syrup and others)	Allopathy	Paracetamol	No	No	Yes	Yes	Hall canteen	Yes	Tap water	Hygienic enough	No	Temparature, Weather, Food quality	No	Yes	The Pfizer/BioNTech Comirnaty vaccine	Dose 2	No	Always	Academic pressure, Financial problem	Very friendly	Maybe	No	Yes	No	No	No	Mood disorder	No	No	I just can't	Agree
2022-12-08 15:55:23	lamiakabir31@gmail.com	Lamia Kabir	Female	21-23	+8801568956858	University of Dhaka	2020-21	Chandpur	Non-resident of hall	No	Less than 5 times	Fever	Yes	Typhoid	N/A	Yes	Yes	Oral (If you had tablet, syrup and others)	Allopathy	Paracetamol	No	No	Yes	N/A	Homemade/ Self made, Made by home maid, Restaurant, University canteen	Yes	Filtered	Hygienic enough	Yes	Weather	Yes	Yes	The Moderna COVID-19 vaccine	All doses	Yes	Always	Academic pressure, Society	Moderate	Maybe	No	Yes	Yes	Yes	Yes	Stress, Inferiority Complex, Lack of confidence, Anxiety, Mood disorder	No	No	Yes I do it every time	Disagree
2022-12-08 17:47:00	takiamonawwara-8th-2020413891@tfp.du.ac.bd	Takia Monaw-wara Katha	Female	21-23	takiamonawwara7@gmail.com	University of Dhaka	2020-21	Tangail	Non-resident of hall	No	Less than 5 times	Fever	No	n/a	N/A	No	No	Oral (If you had tablet, syrup and others)	Allopathy	Paracetamol, Tufnil, Antacid	No	No	No	N/A	Homemade/ Self made	Yes	Filtered	Hygienic	No	Temparature	No	No	The Pfizer/BioNTech Comirnaty vaccine	Dose 1	Yes	Often	Academic pressure, Financial problem, Society	Not so good	No	Yes	No	Yes	Yes	No	Depression, Loneliness, Stress, Inferiority Complex, Lack of confidence, Addiction, Anxiety, Mood disorder, Eating disorder ( You don't feel hungry or too much hungry)	No	No	I hesitate a lot but I try	Strongly disagree
2022-12-08 17:48:07	tajrinnoor8@gmail.com	Tajrin noor meem	Female	18-20	01979032412	Shahjalal science and technology university	2021-22	Chadpur	Resident of hall	No	Never	N/A	No	N/A	N/A	No	No	Oral (If you had tablet, syrup and others), Ointment	Allopathy	Paracetamol, Vitamin, Aspirin, Antacid	No	No	No	N/A	Hall canteen	Yes	Filtered	Hygienic enough	No	Weather, Food quality	No	Yes	The Sinovac-CoronaVac vaccine	Dose 2	Yes	Often	Lack of interaction with others	Moderate	No	Yes	No	Yes	Yes	Yes	Loneliness, Stress	No	No	I hesitate a lot but I try	Moderate
2022-12-08 17:53:14	amrsad1952@gmail.com	Sadia Amrin	Female	18-20	01521257970	University of Dhaka	2020-21	Dhaka	Non-resident of hall	Yes	Less than 5 times	Fever	No	N/A	N/A	Yes	Yes	Oral (If you had tablet, syrup and others)	Allopathy	Paracetamol, Vitamin, Antacid	No	No	No	n/a	Homemade/ Self made, Restaurant, University canteen	Yes	Filtered	Hygienic	No	Temparature, Weather	No	Yes	The Moderna COVID-19 vaccine	All doses	Yes	Often	Academic pressure, Society	Moderate	Maybe	No	Yes	Yes	Yes	No	Stress, Lack of confidence, OCD (Obsessive compulsive disorder), Anxiety, Mood disorder, Eating disorder ( You don't feel hungry or too much hungry)	No	No	I hesitate a lot but I try	Disagree
2022-12-08 18:04:14	subhanaweraroni@gmail.com	Aroni	Female	21-23	subhanaweraroni@gmail.com	Dhaka University	2020-21	Bogura	Non-resident of hall	No	Less than 5 times	Fever	Yes	Asthma,acne	No change	Yes	No	Oral (If you had tablet, syrup and others), Ointment	Allopathy	Paracetamol, Calcium tablet	No	No	No	No	Hall canteen	Yes	Filtered	Hygienic	Yes	Temparature, Weather, Food quality, Accomodation	Yes	Yes	The Sinovac-CoronaVac vaccine	Dose 2	Yes	Sometimes	Academic pressure, Financial problem, Society, Accommodation problem, Lack of interaction with others	Moderate	Maybe	Yes	No	Yes	Yes	No	Depression, Loneliness, Stress, Inferiority Complex, Lack of confidence, Addiction, Anxiety, Mood disorder, Panic attack, Eating disorder ( You don't feel hungry or too much hungry)	No	No	I hesitate a lot but I try	Agree
2022-12-08 18:08:53	mitrasaikey2002@gmail.com	Saikey Mitra	Female	21-23	01745161275	Holy Family Red Cresent Medical College	2021-22	Rajbari	Resident of hall	No	Never	N/A	No	N/A	N/A	No	No	Oral (If you had tablet, syrup and others)	Allopathy	Paracetamol, Vitamin, Calcium tablet, Antacid	No	No	No	N/A	Homemade/ Self made, University canteen	Yes	Filtered	Hygienic enough	No	Temparature	No	Yes	The Sinopharm COVID-19 vaccine	All doses	Yes	Always	Academic pressure	Very friendly	Yes	No	Yes	Yes	No	Yes	Depression, Anxiety	No	No	Yes I do it every time	Strongly agree
2022-12-08 18:10:32	farhintasneem-8th-2020314053@tfp.du.ac.bd	Farhin Tasneem Lyric	Female	21-23	01730883115	Dhaka University	2020-21	Kushtia	Non-resident of hall	No	Never	N/A	Yes	PCOS,Civid three times	Decreased	Yes	Yes	Oral (If you had tablet, syrup and others)	Allopathy	Paracetamol, Vitamin, Azythromycin, Tufnil	No	No	No	No	Made by home maid	Yes	Filtered	Hygienic	No	Temparature, Weather	Yes	Yes	The SII/COVISHIELD and AstraZeneca/AZD1222 vaccines	Dose 2	Yes	Often	Academic pressure, Society, Lack of interaction with others	Moderate	No	Yes	No	Yes	No	No	Depression, Loneliness, Stress, Inferiority Complex, Lack of confidence, Addiction, Anxiety, Mood disorder, Panic attack, Eating disorder ( You don't feel hungry or too much hungry)	Yes	Yes	I hesitate a lot but I try	Moderate
2022-12-08 18:10:38	fp.ananna@gmail.com	Sayma Dhali	Female	21-23	fp.ananna@gmail.com	International University of Bussiness Agriculture and Technology	2021-22	Shariatpur	Self accommodated (If you bear your own expense)	Yes	Less than 5 times	Fever	Yes	Typhoid	N/A	Yes	Yes	Injection	Allopathy	Paracetamol	No	No	No	N/A	Homemade/ Self made, Restaurant, University canteen	Yes	Filtered	Hygienic enough	Yes	Weather	No	Yes	The Pfizer/BioNTech Comirnaty vaccine	Dose 2	Yes	Sometimes	Academic pressure, Accommodation problem	Very friendly	Yes	No	No	No	Yes	Yes	Depression, Loneliness, Stress, Anxiety, Mood disorder	Yes	No	I just can't	Strongly agree
2022-12-08 18:17:39	peuroy2002@gmail.com	Arpita Roy	Female	18-20	peuroy2002@gmail.com	University of Dhaka	2020-21	Mymensingh	Non-resident of hall	Yes	Less than 5 times	Fever, Dengue, Flu	Yes	Allergy, Sinusitis	No change	Yes	Yes	Oral (If you had tablet, syrup and others), Ointment, Powder	Allopathy	Paracetamol, Vitamin, Calcium tablet, Fexofenadin, Azythromycin, Zinc/ Folic acid, Antacid	No	No	No	N/A	Homemade/ Self made, University canteen	Yes	Boiled	Hygienic	No	Temparature, Weather	Yes	Yes	The SII/COVISHIELD and AstraZeneca/AZD1222 vaccines	Dose 2	Yes	Often	Academic pressure, Society	Moderate	Maybe	No	Yes	Yes	Yes	Yes	Depression, Loneliness, Stress, Inferiority Complex, Lack of confidence, Anxiety, Mood disorder, Panic attack, Eating disorder ( You don't feel hungry or too much hungry)	No	No	Yes I do it every time	Moderate
2022-12-08 18:17:47	sunjidaivy282@gmail.com	Sunjida Jahan Ivy	Female	21-23	01798138062	Ahsanullah University of Science and Technology	2021-22	Dhaka	Self accommodated (If you bear your own expense)	No	Less than 5 times	Fever, Diarrhea	No	N/A	N/A	No	No	Oral (If you had tablet, syrup and others)	Allopathy	Vitamin	No	No	No	N/A	Homemade/ Self made	No	Filtered	Hygienic enough	No	Weather	No	Yes	The Moderna COVID-19 vaccine	Dose 2	No	Sometimes	Academic pressure	Very friendly	Maybe	No	No	Yes	Yes	Yes	Stress	No	No	I hesitate a lot but I try	Agree
2022-12-08 18:18:52	oaishi369@gmail.com	Oaishi	Female	21-23	oaishi369@gmail.com	North South university	2022	Dhaka	Non-resident of hall	No	Less than 5 times	Fever, Flu	No	No	N/A	No	No	Oral (If you had tablet, syrup and others)	Allopathy	Paracetamol, Vitamin, Calcium tablet, Zinc/ Folic acid, Vitamin C supplement	No	No	No	No	Restaurant, University canteen	Yes	Filtered	Hygienic	Yes	Weather	No	Yes	The SII/COVISHIELD and AstraZeneca/AZD1222 vaccines	All doses	Yes	Always	Academic pressure	Moderate	No	No	No	Yes	Yes	No	Depression, Loneliness, Stress, Lack of confidence, OCD (Obsessive compulsive disorder), Anxiety, Mood disorder, Panic attack, Eating disorder ( You don't feel hungry or too much hungry)	No	Yes	I just can't	Disagree
2022-12-08 18:22:26	sumaiya.luba2000@gmail.com	Sumaiya Subbir Luba	Female	18-20	01551608164	Mugda Medical College	2020-21	Bogura	Non-resident of hall	No	Never	N/A	No	N/A	N/A	No	No	Oral (If you had tablet, syrup and others), Ointment	Allopathy	Paracetamol, Azythromycin, Antacid	No	No	No	N/A	Homemade/ Self made, University canteen	Yes	Boiled	Hygienic	Yes	Temparature, Weather	No	Yes	The Sinopharm COVID-19 vaccine	Dose 1	Yes	Often	Academic pressure	Very friendly	Maybe	No	No	Yes	Yes	Yes	Depression, Loneliness, Stress, Lack of confidence, OCD (Obsessive compulsive disorder), Anxiety, Mood disorder	No	Yes	I hesitate a lot but I try	Moderate
2022-12-08 18:26:52	nusratjuthi18@gmail.com	Nusrat Jahan Juthi	Female	21-23	nusratjuthi18@gmail.com	Bangladesh University of Professionals (BUP)	2020-21	Barisal	Non-resident of hall	Yes	Less than 5 times	Fever	No	N/A	Decreased	Yes	Yes	Oral (If you had tablet, syrup and others), Injection	Allopathy	Paracetamol, Vitamin	No	No	Yes	Yes	Homemade/ Self made, Restaurant, University canteen	Yes	Filtered	Hygienic	No	Weather	No	Yes	The Sinopharm COVID-19 vaccine	All doses	Yes	Sometimes	Academic pressure, Society	Moderate	Yes	Yes	Yes	Yes	No	Yes	Loneliness, Stress, Lack of confidence, Anxiety, Eating disorder ( You don't feel hungry or too much hungry)	No	No	I hesitate a lot but I try	Agree
2022-12-08 18:27:44	ashfaquefaisal5@gmail.com	S.M. Ashfaque Faisal	Male	21-23	ashfaquefaisal5@gmail.com	Khulna University	2020-21	Gopalganj	Non-resident of hall	Yes	Less than 5 times	Fever	No	N/A	N/A	Yes	Yes	Oral (If you had tablet, syrup and others)	Allopathy	Paracetamol, Antacid	No	No	Yes	Yes	Hall canteen, Restaurant	Yes	Filtered	Hygienic	No	Food quality	No	Yes	The Pfizer/BioNTech Comirnaty vaccine	All doses	No	Rarely	Academic pressure	Moderate	Maybe	No	No	Yes	Yes	Yes	Stress, Mood disorder, Eating disorder ( You don't feel hungry or too much hungry)	No	No	I hesitate a lot but I try	Moderate
2022-12-08 18:28:00	prioranjandas.23@gmail.com	Prioranjan Das Pranto	Male	18-20	01318081637	UNIVERSITY OF DHAKA	2021-22	Rangpur	Resident of hall	Yes	Less than 5 times	Cold	No	N/A	N/A	No	No	Oral (If you had tablet, syrup and others)	Allopathy	Paracetamol, Fexofenadin	No	No	No	N/A	Hall canteen	No	Tap water	Unhygienic	Yes	Weather	Yes	Yes	The Sinopharm COVID-19 vaccine	All doses	No	Sometimes	Financial problem, Lack of interaction with others	Moderate	Maybe	No	No	Yes	Yes	No	Depression, Loneliness, Stress, Lack of confidence, Addiction, OCD (Obsessive compulsive disorder), Anxiety	No	No	I hesitate a lot but I try	Agree
2022-12-08 18:28:23	kazisadiaislamriya@gmail.com	Riya	Female	21-23	kazisadiaislamriya@gmail.com	Blank	2020-21	Madaripur	Self accommodated (If you bear your own expense)	Yes	Less than 5 times	Fever	No	N/A	N/A	No	Yes	Oral (If you had tablet, syrup and others)	Allopathy	Paracetamol	No	No	No	No	Homemade/ Self made	Yes	Filtered	Hygienic	Yes	Weather	No	Yes	The Moderna COVID-19 vaccine	All doses	Yes	Often	Academic pressure	Very friendly	Yes	No	No	No	Yes	No	Depression, Panic attack	No	No	I hesitate a lot but I try	Agree
2022-12-08 18:28:59	rafsankabirsiddique@gmail.com	Rsfsan	Male	18-20	01775565633	Dhaka University	2021-22	FENI	Non-resident of hall	No	Less than 5 times	Fever, Diarrhea, Flu	No	N/A	N/A	No	Yes	Oral (If you had tablet, syrup and others)	Homeopathy	Paracetamol, Aspirin, Antacid	No	No	No	N/A	Homemade/ Self made, University canteen	Yes	Boiled	Hygienic	No	Weather	Yes	Yes	The Pfizer/BioNTech Comirnaty vaccine	Dose 2	Yes	Sometimes	Academic pressure, Excessive tuition	Very friendly	Yes	Yes	No	Yes	No	No	Depression, Loneliness, Stress, Anxiety, Mood disorder, Eating disorder ( You don't feel hungry or too much hungry)	No	No	Yes I do it every time	Agree
2022-12-08 18:29:53	mahfuzul.islam02@northsouth.edu	Md. Mahfuzul Islam	Male	18-20	mishimul16@gmail.com	North South university	2021-22	Bhrammonbaria	Resident of hall	Yes	Less than 5 times	Fever, Flu	No	N/A	N/A	Yes	Yes	Ointment	Allopathy	Paracetamol, Tufnil, Antacid	No	No	No	No	Homemade/ Self made, University canteen	Yes	Filtered	Hygienic	Yes	Weather	No	Yes	The Pfizer/BioNTech Comirnaty vaccine	Dose 2	Yes	Often	Academic pressure, Financial problem, Lack of interaction with others	Moderate	Maybe	No	No	No	No	Yes	Loneliness, Stress, Lack of confidence, OCD (Obsessive compulsive disorder), Anxiety	No	No	I hesitate a lot but I try	Moderate
2022-12-08 18:32:27	jasiyaatanvinisa@gmail.com	Jasiya Tanvi Nesa	Female	18-20	01533841214	Dhaka University	2021-22	Gopalganj	Non-resident of hall	No	Never	N/A	No	N/A	N/A	No	No	Oral (If you had tablet, syrup and others)	Allopathy, Homeopathy	Paracetamol	No	No	No	N/A	Homemade/ Self made	Yes	Filtered	Hygienic	No	Weather	No	Yes	The Sinopharm COVID-19 vaccine	Dose 1	Yes	Often	Academic pressure, Financial problem, Excessive tuition	Very friendly	Maybe	No	No	Yes	No	No	Depression	No	No	Yes I do it every time	Agree
2022-12-08 18:33:45	nannuohidul@gmail.com	Ohidul Alam	Male	21-23	nannuohidul@gmail.com	Khulna University of Engineering & Technology, (KUET)	2020-21	Meherpur	Non-resident of hall	No	Less than 5 times	Fever	Yes	Sinocities	No change	Yes	No	Oral (If you had tablet, syrup and others)	Allopathy, Homeopathy	Paracetamol, Vitamin, Calcium tablet, Zinc/ Folic acid, Tufnil	No	No	Yes	Yes	Homemade/ Self made	Yes	Tap water	Hygienic enough	No	Temparature, Food quality	No	Yes	The SII/COVISHIELD and AstraZeneca/AZD1222 vaccines	Dose 2	Yes	Sometimes	Academic pressure	Very friendly	Yes	No	No	Yes	Yes	Yes	Depression, Loneliness, Lack of confidence, Mood disorder, Eating disorder ( You don't feel hungry or too much hungry)	No	No	I just can't	Strongly agree
2022-12-08 18:35:53	jarintasnimtuiltuli@gmail.com	Jarin Tasnim	Female	21-23	jarintasnimtultuli@gmail.com	Khulna University of Engineering & Technology	2020-21	Chuadanga	Non-resident of hall	Yes	More than 5 times	Fever, Flu	No	N/A	N/A	Yes	Yes	Oral (If you had tablet, syrup and others), Ointment	Allopathy	Paracetamol, Antacid, Monus,Fexo,Montin	Yes	No	Yes	Yes	Homemade/ Self made, Hall canteen, Restaurant, University canteen	Yes	Filtered	Hygienic enough	Yes	Food quality	Yes	Yes	The Moderna COVID-19 vaccine	All doses	Yes	Sometimes	Society, Lack of interaction with others	Very friendly	No	No	No	Yes	Yes	Yes	Depression, Loneliness, Stress, Inferiority Complex, Lack of confidence, OCD (Obsessive compulsive disorder), Anxiety, Mood disorder, Eating disorder ( You don't feel hungry or too much hungry)	No	Yes	I hesitate a lot but I try	Agree
2022-12-08 18:36:39	jebinani1971@gmail.com	Nusrat Jebin Ani	Female	21-23	jebinani1971@gmail.com	Khulna University of Engineering and Technology	2020-21	Gaibandha	Resident of hall	No	Less than 5 times	Flu	No	N/A	N/A	No	No	Oral (If you had tablet, syrup and others)	Allopathy	Paracetamol	No	No	Yes	Yes	Hall canteen, Restaurant, University canteen	Yes	Filtered	Hygienic	No	Temparature, Weather, Food quality, Accomodation	No	Yes	The Sinopharm COVID-19 vaccine	All doses	Yes	Often	Academic pressure, Lack of interaction with others	Moderate	No	No	No	No	No	No	Loneliness, Stress, Inferiority Complex, Lack of confidence, Anxiety, Mood disorder, Panic attack	No	No	I just can't	Moderate
2022-12-08 18:39:40	saha2015018@stud.kuet.ac.bd	Ridoy kumar saha	Male	21-23	Saha2015018@stud.kuet.ac.bd	Khulna University of Engineering and technology, khulna	2020-21	Gaibandha	Non-resident of hall	No	Never	N/A	Yes	Trafford	N/A	Yes	No	Oral (If you had tablet, syrup and others)	Allopathy	Paracetamol	No	No	No	N/A	Made by home maid	Yes	Filtered	Hygienic enough	No	Temparature, Weather	No	Yes	The Sinopharm COVID-19 vaccine	All doses	No	Sometimes	Academic pressure	Moderate	Yes	No	No	Yes	Yes	Yes	Depression, Loneliness, Panic attack	No	No	I just can't	Moderate
2022-12-08 18:40:51	raisarahman2928@gmail.com	Raisa Rahman	Female	21-23	Raisarahman2928@gmail.com	DU	2021-22	Rangpur	Non-resident of hall	Yes	Less than 5 times	Conjunctivitis	No	N	N/A	No	No	Oral (If you had tablet, syrup and others)	Allopathy, Homeopathy	Tufnil	No	No	No	No	University canteen	Yes	Filtered	Hygienic	No	Temparature	Yes	Yes	The Pfizer/BioNTech Comirnaty vaccine	Dose 2	No	Often	Academic pressure, Society, Lack of interaction with others	Moderate	Yes	No	No	No	No	Yes	Stress, Addiction, Anxiety	No	No	I just can't	Moderate
2022-12-08 18:43:00	kashfiaradcliffe678@gmail.com	Kashfia Bintey Rabbi	Female	21-23	01778859206	Dhaka University	2020-21	Sirajganj	Non-resident of hall	No	Less than 5 times	Diarrhea	No	N/A	Decreased	No	No	Oral (If you had tablet, syrup and others)	Allopathy	N/A	No	No	No	N/A	Hall canteen, Restaurant, University canteen	Yes	Boiled	Hygienic enough	Yes	Temparature, Food quality	No	Yes	The SII/COVISHIELD and AstraZeneca/AZD1222 vaccines	Dose 2	Yes	Always	Academic pressure, Financial problem, Society	Moderate	Maybe	No	No	Yes	Yes	No	Depression, Loneliness, Stress, Inferiority Complex, Lack of confidence, Anxiety, Mood disorder, Panic attack, Eating disorder ( You don't feel hungry or too much hungry)	No	No	I hesitate a lot but I try	Disagree
2022-12-08 18:44:17	adibaazmihoque@gmail.com	Adiba Azmi Hoque	Female	21-23	01779537911	Mugda Medical College	2020-21	Madaripur	Non-resident of hall	No	Never	N/A	Yes	Fever, Mumps	N/A	Yes	Yes	Oral (If you had tablet, syrup and others)	Allopathy	Paracetamol	Yes	No	Yes	Yes	Homemade/ Self made	Yes	Filtered	Hygienic	No	Weather, Accomodation	No	Yes	The Sinopharm COVID-19 vaccine	Dose 2	Yes	Often	Academic pressure	Very friendly	Yes	No	Yes	Yes	Yes	No	Depression, Loneliness, Stress, Inferiority Complex, Lack of confidence, Addiction, OCD (Obsessive compulsive disorder), Anxiety, Mood disorder, Panic attack, Eating disorder ( You don't feel hungry or too much hungry)	No	No	Yes I do it every time	Agree
2022-12-08 18:48:01	mehejabinrashid@gmail.com	Dristy	Female	21-23	mehejabinrashid@gmail.com	KUET	2020-21	Madaripur	Resident of hall	No	Never	N/A	Yes	Having abscess frequently	No change	Yes	Yes	Oral (If you had tablet, syrup and others)	Allopathy	Paracetamol, Vitamin, Azythromycin, Zinc/ Folic acid	No	No	No	N/A	Homemade/ Self made, Hall canteen, University canteen	Yes	Bottled water	Hygienic	Yes	Temparature, Weather, Accomodation	Yes	Yes	The Pfizer/BioNTech Comirnaty vaccine	All doses	Yes	Often	Academic pressure, Financial problem, Society, Accommodation problem	Moderate	Maybe	No	No	No	Yes	Yes	Depression, Loneliness, Stress, Inferiority Complex, Lack of confidence, OCD (Obsessive compulsive disorder), Anxiety, Mood disorder, Panic attack	No	No	Yes I do it every time	Moderate
2022-12-08 18:51:05	tansin.nabil@northsouth.edu	Tansim Nabil	Male	24-26	tansim.nabil@gmail.com	North South University	2018-19	Dhaka	Non-resident of hall	Yes	Less than 5 times	Fever	No	N/A	N/A	Yes	Yes	Oral (If you had tablet, syrup and others)	Allopathy	Paracetamol	No	No	No	N/A	Homemade/ Self made	Yes	Filtered	Hygienic	No	Weather	Yes	Yes	The Moderna COVID-19 vaccine	All doses	No	Rarely	N/A	Moderate	Yes	No	Yes	Yes	Yes	Yes	Stress	No	No	I just can't	Strongly agree
2022-12-08 18:51:40	rafsun2015021@stud.kuet.ac.bd	Zaman Mohammad Rafsun	Male	21-23	rafsun2015021@stud.kuet.ac.bd	KUET	2020-21	Nilphamari	Self accommodated (If you bear your own expense)	No	Less than 5 times	Fever, Diarrhea, Flu	No	N/A	N/A	Yes	No	Oral (If you had tablet, syrup and others), Ointment	Allopathy	Paracetamol, Antacid	No	No	Yes	Yes	Homemade/ Self made, Made by home maid, Hall canteen, Restaurant, University canteen	Yes	Filtered	Hygienic	No	Temparature, Weather, Food quality	No	Yes	The SII/COVISHIELD and AstraZeneca/AZD1222 vaccines	Dose 2	Yes	Sometimes	Academic pressure, Financial problem, Society	Very friendly	Maybe	No	Yes	No	Yes	Yes	Loneliness, Stress, Lack of confidence	No	No	I hesitate a lot but I try	Agree
2022-12-08 18:56:02	rahmansynthia26@gmail.com	Synthia	Female	18-20	rahmansynthia26@gmail.com	University of Dhaka	2021-22	Chandpur	Non-resident of hall	No	Never	N/A	Yes	Hypothyroidism	N/A	Yes	Yes	Oral (If you had tablet, syrup and others)	Allopathy	Thyrin	No	No	No	N/A	Homemade/ Self made, University canteen	Yes	Boiled	Hygienic	Yes	Accomodation	No	Yes	The Pfizer/BioNTech Comirnaty vaccine	Dose 2	No	Rarely	Academic pressure	Very friendly	Yes	No	No	No	No	Yes	Loneliness, Lack of confidence, Mood disorder	No	No	I hesitate a lot but I try	Moderate
2022-12-08 18:58:24	tishajannatul2022@gmail.com	Jannatul Ferdous Tisha	Female	21-23	tisha.jannat06@gmail.com	University of Dhaka	2020-21	Sirajganj	Non-resident of hall	No	Never	Flu	No	N/A	N/A	No	No	Oral (If you had tablet, syrup and others)	Allopathy	Paracetamol	No	No	No	N/A	Homemade/ Self made, Hall canteen, University canteen	Yes	Boiled	Hygienic	Yes	Temparature	No	Yes	The Sinopharm COVID-19 vaccine	Dose 2	No	Rarely	Excessive tuition	Very friendly	Yes	No	No	No	No	Yes	Anxiety	No	No	Yes I do it every time	Agree
2022-12-08 18:59:39	tajbe07sharif@gmail.com	Tajbe Ul Sharif Joy	Male	18-20	tajbe07sharif@gmail.com	NSU	2021-22	Barisal	Self accommodated (If you bear your own expense)	No	Less than 5 times	Fever	No	N/A	N/A	No	No	Oral (If you had tablet, syrup and others)	Allopathy	Paracetamol	No	No	No	No	Homemade/ Self made	Yes	Filtered	Hygienic	No	Temparature	No	Yes	The Pfizer/BioNTech Comirnaty vaccine	All doses	No	Never	Academic pressure	Very friendly	Yes	Yes	Yes	Yes	Yes	Yes	Mood disorder	No	No	I just can't	Strongly agree
2022-12-08 19:01:52	mmaliha433@gmail.com	Maysha Maliha Biva	Female	18-20	mmaliha433@gmail.com	Dhaka University	2020-21	Sirajganj	Resident of hall	Yes	Less than 5 times	Fever	No	N/A	Decreased	No	Yes	Oral (If you had tablet, syrup and others)	Allopathy	Paracetamol, Fexofenadin, Tufnil	No	No	No	N/A	Hall canteen	Yes	Filtered	Hygienic	No	Food quality	No	Yes	The Sinovac-CoronaVac vaccine	Dose 2	Yes	Sometimes	Academic pressure, Financial problem, Society	Moderate	Yes	No	No	Yes	No	No	Stress, Inferiority Complex, Lack of confidence, Panic attack	No	No	I hesitate a lot but I try	Moderate
2022-12-08 19:07:03	rahmanmoomtahina@gmail.com	Moomtahina moon	Female	21-23	01766167860	East west medical college	2020-21	Dhaka	Resident of hall	Yes	More than 5 times	Fever, Diarrhea, Urinary tract infection	Yes	Asthma	Decreased	Yes	Yes	Oral (If you had tablet, syrup and others)	Allopathy	Paracetamol, Calcium tablet, Fexofenadin	No	No	Yes	Yes	Hall canteen	Yes	Filtered	Hygienic enough	No	Food quality, Accomodation	No	Yes	The Sinopharm COVID-19 vaccine	Dose 2	Yes	Often	Academic pressure	Moderate	Maybe	No	No	Yes	Yes	Yes	Depression, Loneliness, Stress, Inferiority Complex, Lack of confidence, Anxiety, Panic attack, Eating disorder ( You don't feel hungry or too much hungry)	No	No	I hesitate a lot but I try	Moderate
2022-12-08 19:11:15	arif.mahi@northsouth.edu	Arif Raihan	Male	21-23	01993097195	North south university	2020-21	Djaka	Non-resident of hall	Yes	Less than 5 times	Flu	No	Cold/ fever	Decreased	Yes	Yes	Oral (If you had tablet, syrup and others)	Allopathy	Paracetamol	No	No	No	N/A	Homemade/ Self made, University canteen	Yes	Filtered	Hygienic enough	No	Weather, Food quality	No	Yes	The Sinopharm COVID-19 vaccine	Dose 2	Yes	Often	Academic pressure, Lack of interaction with others	Moderate	Maybe	No	Yes	Yes	Yes	Yes	Depression, Loneliness, Stress, Anxiety, Panic attack, Eating disorder ( You don't feel hungry or too much hungry)	No	No	I hesitate a lot but I try	Moderate
2022-12-08 19:13:00	ahada639@gmail.com	Abdul Ahad Bin Feroz	Male	18-20	ahada639@gmail.com	Bangladesh University of Textiles	2020-21	Dhaka	Non-resident of hall	No	Less than 5 times	Fever	No	N/A	N/A	No	No	Oral (If you had tablet, syrup and others)	Allopathy	Paracetamol, Antacid	No	No	No	N/A	Homemade/ Self made, University canteen	No	Boiled	Hygienic enough	No	Food quality	No	Yes	The Pfizer/BioNTech Comirnaty vaccine	All doses	Yes	Often	Academic pressure, Financial problem, Society	Very friendly	No	No	No	No	No	Yes	Loneliness, Stress, Lack of confidence, Anxiety	No	No	I hesitate a lot but I try	Strongly disagree
2022-12-08 19:14:48	marjia049@gmail.com	Marjia Faruk	Female	21-23	marjia049@gmail.com	Mugda medical college	2020-21	Barishal	Non-resident of hall	No	Less than 5 times	Fever, Flu	No	N/A	N/A	No	Yes	Oral (If you had tablet, syrup and others)	Allopathy	Paracetamol	No	No	No	N/A	Homemade/ Self made	Yes	Filtered	Hygienic enough	No	Temparature, Weather, Food quality	No	Yes	The Sinopharm COVID-19 vaccine	Dose 2	No	Rarely	Academic pressure, Financial problem, Lack of interaction with others	Moderate	No	No	No	Yes	Yes	Yes	Loneliness, Stress, Anxiety, Mood disorder	No	No	I hesitate a lot but I try	Moderate
2022-12-08 19:17:15	aamena3021@gmail.com	Amena Akter	Female	18-20	01730839542	Dhaka University	2021-22	Dhaka	Non-resident of hall	Yes	More than 5 times	Fever, Diarrhea, Flu, Mentally stressed	No	No	Decreased	No	Yes	Oral (If you had tablet, syrup and others)	Allopathy	Paracetamol	No	No	No	No	Homemade/ Self made, Hall canteen, University canteen	No	Tap water	Hygienic enough	Yes	Weather, Food quality	No	Yes	The Pfizer/BioNTech Comirnaty vaccine	Dose 2	Yes	Often	Academic pressure, Financial problem, Society	Moderate	Maybe	No	No	Yes	Yes	Yes	Loneliness, Stress, Lack of confidence, Panic attack	No	No	Yes I do it every time	Agree
2022-12-08 19:22:26	theofficialashab@gmail.com	Mechanical Engineering	Male	21-23	theofficialashab@gmail.com	Bangladesh University of Engineering and Technology	2020-21	Dhaka	Non-resident of hall	No	More than 5 times	Fever	No	N/A	No change	Yes	Yes	Oral (If you had tablet, syrup and others)	Allopathy	Paracetamol	No	No	Yes	Yes	Homemade/ Self made, Restaurant, University canteen	Yes	Boiled	Hygienic enough	Yes	Temparature, Weather	No	Yes	The Sinovac-CoronaVac vaccine	All doses	Yes	Often	Academic pressure, Lack of interaction with others	Moderate	Maybe	No	No	No	No	No	Depression, Loneliness, Stress, Inferiority Complex, Eating disorder ( You don't feel hungry or too much hungry)	No	No	I hesitate a lot but I try	Agree
2022-12-08 19:22:28	nushrat251@gmail.com	Nushrat Jahan	Female	21-23	nushrat251@gmail.com	Brac University	2020-21	Rajshahi	Self accommodated (If you bear your own expense)	No	Less than 5 times	N/A, Accident	No	N/A	N/A	No	No	Oral (If you had tablet, syrup and others)	Allopathy	Paracetamol, Fexofenadin, Antacid	No	No	Yes	Yes	Homemade/ Self made	Yes	Boiled	Hygienic enough	Yes	Weather	No	Yes	The Sinopharm COVID-19 vaccine	Dose 2	Yes	Often	Academic pressure	Very friendly	Maybe	Yes	Yes	No	Yes	Yes	Depression, Anxiety, Panic attack	No	No	I hesitate a lot but I try	Moderate
2022-12-08 19:25:35	sadiaanjumetumoni@gmail.com	Sadia Anjum	Female	21-23	sadiaanjumetumoni@gmail.com	RUET	2020-21	Bhola	Resident of hall	No	Less than 5 times	Fever, Diarrhea	No	N/A	N/A	Yes	Yes	Injection	Allopathy	Paracetamol, Vitamin, Antacid	No	Yes	Yes	Yes	Hall canteen, University canteen	No	Filtered	Hygienic enough	No	Temparature, Food quality	No	Yes	The Moderna COVID-19 vaccine	Dose 2	Yes	Always	Academic pressure	Very friendly	Yes	No	No	No	Yes	No	Depression	No	No	Yes I do it every time	Agree
2022-12-08 19:27:53	antorwalid.01@gmail.com	Walid Hossain	Male	21-23	01721408223	Dhaka University	2021-22	Kushtia	Non-resident of hall	No	Never	Fever, N/A	No	No	N/A	No	No	Oral (If you had tablet, syrup and others)	Allopathy	Paracetamol	No	No	Yes	No	Made by home maid	Yes	Filtered	Hygienic enough	No	Temparature	No	Yes	The Sinopharm COVID-19 vaccine	Dose 2	Yes	Always	Lack of interaction with others	Not so good	No	No	Yes	Yes	Yes	No	Loneliness	No	No	I hesitate a lot but I try	Disagree
2022-12-08 19:29:02	asraful.opu657@gmail.com	Asraful Islam Opu	Male	21-23	asraful.opu657@gmail.com	Mugda Medical College	2020-21	Chadpur	Non-resident of hall	No	Never	N/A	No	N/A	N/A	No	No	Oral (If you had tablet, syrup and others)	Allopathy	Paracetamol, Antacid	No	No	No	N/A	Homemade/ Self made, Restaurant	Yes	Filtered	Hygienic enough	No	Temparature, Weather	No	Yes	The Sinopharm COVID-19 vaccine	All doses	Yes	Rarely	Academic pressure	Very friendly	Yes	No	Yes	Yes	Yes	Yes	Stress, Addiction	No	No	Yes I do it every time	Moderate
2022-12-08 19:30:40	erisedmirror9@gmail.com	Warah	Female	21-23	erisedmirror9@gmail.com	Mugda medical college	2020-21	Dhaka	Non-resident of hall	No	Never	N/A	No	N/A	N/A	No	No	Oral (If you had tablet, syrup and others)	Allopathy	Paracetamol	No	No	No	N/A	Homemade/ Self made, Hall canteen	Yes	Filtered	Hygienic enough	No	Temparature, Food quality, Accomodation	No	Yes	The Sinopharm COVID-19 vaccine	Dose 2	Yes	Often	Academic pressure	Moderate	Maybe	No	No	No	Yes	Yes	Depression, Loneliness, Stress, Inferiority Complex, Lack of confidence, OCD (Obsessive compulsive disorder), Anxiety	No	No	I hesitate a lot but I try	Moderate
2022-12-08 19:33:15	rubaiyatjahan15@gmail.com	Rubaiyat Jahan	Female	21-23	rubaiyatjahan15@gmail.com	University of Liberal Arts Bangladesh	2021-22	Barishal	Non-resident of hall	Yes	Less than 5 times	Fever, Dizziness, fatigue	No	N/A	N/A	No	No	Oral (If you had tablet, syrup and others)	Allopathy, Homeopathy	Paracetamol, Vitamin, Calcium tablet, Azythromycin, Tufnil, Antacid	No	No	Yes	Yes	Homemade/ Self made, University canteen	Yes	Boiled	Hygienic	No	Weather, Accomodation	No	Yes	The Pfizer/BioNTech Comirnaty vaccine	Dose 2	Yes	Often	Academic pressure, Financial problem, Accommodation problem	Moderate	Maybe	No	Yes	No	Yes	Yes	Depression, Stress, Lack of confidence, Anxiety, Panic attack, Eating disorder ( You don't feel hungry or too much hungry)	No	No	I just can't	Disagree
2022-12-08 19:40:23	rubaiyakotha@gmail.com	Rubaiya Tasmim	Female	18-20	rubaiyakotha@gmail.com	Saphena Women's Dental College	2021-22	Faridpur	Non-resident of hall	Yes	Less than 5 times	Fever	Yes	Anaemia	No change	Yes	Yes	Oral (If you had tablet, syrup and others)	Allopathy	Calcium tablet, Zinc/ Folic acid	Yes	Yes	Yes	Yes	Homemade/ Self made, Restaurant, University canteen	Yes	Boiled	Hygienic	Yes	Temparature	No	Yes	The Pfizer/BioNTech Comirnaty vaccine	Dose 2	Yes	Often	Academic pressure	Moderate	Yes	No	Yes	Yes	Yes	Yes	Depression, Loneliness, Stress, Anxiety, Panic attack, Eating disorder ( You don't feel hungry or too much hungry)	No	No	I just can't	Strongly agree
2022-12-08 19:41:32	sumayasultana1309@gmail.com	Sumaya sultana Hime	Female	21-23	01875547712	Shere Bangla Agricultural University	2020-21	Kushtia	Non-resident of hall	No	Never	Fever, Diarrhea, Flu	Yes	Tonsillitis	Increased	Yes	Yes	Oral (If you had tablet, syrup and others)	Allopathy	Paracetamol, Vitamin, Calcium tablet, Azythromycin, Zinc/ Folic acid	No	No	No	No	Homemade/ Self made, Restaurant, University canteen	Yes	Filtered	Hygienic	Yes	Temparature	Yes	Yes	The Sinopharm COVID-19 vaccine	All doses	Yes	Often	Society	Moderate	No	No	No	No	No	Yes	Depression, Loneliness, Stress, Inferiority Complex, Lack of confidence, Addiction, Anxiety, Mood disorder, Panic attack	No	No	I hesitate a lot but I try	Disagree
2022-12-08 19:46:04	md.abir.abdullah@g.bracu.ac.bd	Md Abir Abdullah	Male	21-23	01713226450	Brac University	2021-22	Khulna	Self accommodated (If you bear your own expense)	No	Less than 5 times	Fever, Fever because of the third dose	Yes	Not a disease actually but got many injuries	Decreased	Yes	No	Oral (If you had tablet, syrup and others)	Allopathy	Vitamin, Calcium tablet	No	No	No	N/A	Homemade/ Self made, Restaurant	No	Filtered	Hygienic	No	Temparature, Weather	No	Yes	The Sinopharm COVID-19 vaccine	All doses	Yes	Often	Academic pressure	Very friendly	Maybe	No	Yes	No	No	No	OCD (Obsessive compulsive disorder), Anxiety, Mood disorder	No	No	I just can't	Strongly agree
2022-12-08 19:55:49	fariarrahman84@gmail.com	Fariar Rahman	Female	18-20	fariarrahman84@gmail.com	AIUB	2021-22	Dhaka	Non-resident of hall	Yes	More than 5 times	Fever, Flu	No	N/A	N/A	Yes	Yes	Oral (If you had tablet, syrup and others)	Allopathy	Paracetamol, Vitamin, Fexofenadin, Tufnil	Yes	No	No	N/A	Homemade/ Self made, Restaurant, University canteen	Yes	Boiled	Hygienic	No	Temparature, Weather	Yes	Yes	The Pfizer/BioNTech Comirnaty vaccine	All doses	Yes	Often	Academic pressure	Moderate	Yes	No	Yes	Yes	Yes	Yes	Depression, Loneliness, Stress, Lack of confidence, Anxiety, Mood disorder	No	No	Yes I do it every time	Strongly agree
2022-12-08 19:59:49	paradoxicalyouth2002@gmail.com	Hafsa Akter	Female	18-20	01619567141	Dhaka University	2020-21	Chandpur	Resident of hall	Yes	Less than 5 times	Fever	No	N/A	N/A	Yes	Yes	Oral (If you had tablet, syrup and others)	Allopathy	Paracetamol, Napa	No	No	No	N/A	Homemade/ Self made, Hall canteen, University canteen	Yes	Filtered	Hygienic	Yes	Weather, Food quality	No	Yes	The Sinopharm COVID-19 vaccine	Dose 2	Yes	Sometimes	Academic pressure, Society	Very friendly	Maybe	No	No	No	No	Yes	Depression, Loneliness, Stress, Inferiority Complex, Mood disorder	No	No	I just can't	Agree
2022-12-08 20:00:24	sumaiahaktar35@gmail.com	Sumaiah	Female	21-23	Sumaiahaktar35@gmail.com	Dhaka University	2018-19	Bogura	Resident of hall	Yes	Less than 5 times	Gastric problem	No	N/A	No change	Yes	Yes	Oral (If you had tablet, syrup and others)	Allopathy	Azythromycin, Antacid	No	No	Yes	Yes	Hall canteen	No	Filtered	Unhygienic	No	Food quality	No	Yes	The Sinopharm COVID-19 vaccine	Dose 2	Yes	Always	Academic pressure	Moderate	No	Yes	No	Yes	No	No	Depression, Stress, Lack of confidence, Anxiety, Panic attack	No	No	I hesitate a lot but I try	Moderate
2022-12-08 20:23:55	tasnimarpa.2019@gmail.com	Tasnim Jahan	Female	18-20	tasnimarpa.2019@gmail.com	Saphena Women's Dental College	2021-22	cumilla	Non-resident of hall	Yes	Less than 5 times	Fever	Yes	Adrenal insufficiency	No change	Yes	Yes	Oral (If you had tablet, syrup and others)	Allopathy	Zinc/ Folic acid, hydrocortisone, spironolactone, Vit D	No	No	Yes	Yes	Homemade/ Self made, Restaurant, University canteen	Yes	Filtered	Hygienic	No	Temparature, Weather, Food quality	Yes	Yes	The Pfizer/BioNTech Comirnaty vaccine	Dose 2	Yes	Sometimes	Academic pressure, Society	Moderate	Maybe	No	No	No	Yes	Yes	Stress, Lack of confidence, Anxiety	No	No	I hesitate a lot but I try	Moderate
2022-12-08 20:25:32	alveehussain06@gmail.com	Alvee	Male	21-23	alveehussain06@gmail.com	Mugda Medical College	2020-21	Khulna	Resident of hall	No	Less than 5 times	Fever, Ring worm	No	Nill	No change	Yes	Yes	Oral (If you had tablet, syrup and others)	Allopathy	Paracetamol, Lulizol	No	No	Yes	Yes	Hall canteen	Yes	Filtered	Unhygienic	Yes	Food quality, Accomodation	Yes	Yes	The Sinopharm COVID-19 vaccine	All doses	Yes	Always	Academic pressure, Financial problem	Moderate	Maybe	No	No	No	No	No	Depression, Stress, Inferiority Complex, Lack of confidence, Anxiety, Eating disorder ( You don't feel hungry or too much hungry)	No	No	I just can't	Agree
2022-12-08 20:38:11	sahasudipto269@gmail.com	Sudipto	Male	21-23	Sahasudipto269@gmail.com	Institute of statistical Research and training	2019-20	Mymensingh	Non-resident of hall	No	Less than 5 times	Fever	No	N/A	Decreased	Yes	Yes	Oral (If you had tablet, syrup and others), Injection	Allopathy	Paracetamol, Fexofenadin, Azythromycin, Zinc/ Folic acid, Antacid	Yes	No	No	N/A	Homemade/ Self made	Yes	Filtered	Hygienic	No	Temparature, Weather	Yes	Yes	The Sinopharm COVID-19 vaccine	All doses	Yes	Sometimes	Academic pressure, Lack of interaction with others	Moderate	No	No	No	No	No	No	Depression, Loneliness, Stress, Inferiority Complex, Lack of confidence, Anxiety	No	No	I hesitate a lot but I try	Disagree
2022-12-08 21:00:54	bmaminzidan33@gmail.com	Amin Zidan	Male	21-23	bmaminzidan33@gmail.com	Butex	2020-21	Narsingdi	Non-resident of hall	No	Less than 5 times	Fever	Yes	Jaundice,flu	N/A	Yes	No	Ointment	Allopathy	Paracetamol	No	No	No	No	Homemade/ Self made, Hall canteen, Restaurant, University canteen	Yes	Filtered	Hygienic enough	Yes	Temparature, Weather	No	Yes	The Pfizer/BioNTech Comirnaty vaccine	Dose 2	Yes	Always	Academic pressure, Financial problem, Society, Lack of interaction with others	Moderate	No	No	No	No	No	No	Depression, Loneliness, Stress, Inferiority Complex, Lack of confidence, Addiction, OCD (Obsessive compulsive disorder), Anxiety, Mood disorder, Panic attack, Eating disorder ( You don't feel hungry or too much hungry)	No	No	I hesitate a lot but I try	Strongly agree
2022-12-08 21:30:54	samrodrick28@gmail.com	Siam An Nisa	Female	21-23	01726591996	Dhaka University	2020-21	Faridpur	Non-resident of hall	No	Less than 5 times	Fever	No	N/A	No change	Yes	Yes	Oral (If you had tablet, syrup and others)	Allopathy	Paracetamol, Vitamin, Calcium tablet, Zinc/ Folic acid	No	No	Yes	No	Homemade/ Self made	No	Filtered	Hygienic	Yes	Weather	No	Yes	The Sinopharm COVID-19 vaccine	Dose 1	Yes	Sometimes	Academic pressure	Moderate	Yes	No	Yes	Yes	Yes	Yes	Inferiority Complex, OCD (Obsessive compulsive disorder), Eating disorder ( You don't feel hungry or too much hungry)	No	No	Yes I do it every time	Strongly agree
2022-12-08 21:54:51	oceangirlsmile@gmail.com	Atlas Bartha	Female	18-20	oceangirlsmile@gmail.com	University of Dhaka	2020-21	Pabna	Resident of hall	No	Never	Fever, N/A	No	N/A	N/A	No	No	Oral (If you had tablet, syrup and others)	Allopathy	Vitamin	No	No	No	No	Hall canteen	Yes	Filtered	Unhygienic	No	Temparature, Weather	No	Yes	The Sinovac-CoronaVac vaccine	Dose 2	Yes	Always	Academic pressure	Very friendly	Maybe	Yes	No	No	No	No	Depression, Stress, Anxiety	No	No	I hesitate a lot but I try	Strongly agree
2022-12-08 21:58:08	fabihariona101@gmail.com	Fabiha Afaf Ahmed	Female	21-23	Fabihariona101@gmail.com	University of Dhaka	2020-21	Barishal	Non-resident of hall	No	Less than 5 times	Fever	No	N/A	N/A	No	No	Oral (If you had tablet, syrup and others)	Allopathy	Paracetamol, Zinc/ Folic acid, Antacid	No	No	No	N/A	Homemade/ Self made, University canteen	Yes	Filtered	Hygienic	Yes	Temparature, Food quality	No	Yes	The Moderna COVID-19 vaccine	All doses	Yes	Rarely	Academic pressure, Lack of interaction with others	Moderate	Maybe	No	No	Yes	No	Yes	Depression, Inferiority Complex, Lack of confidence, OCD (Obsessive compulsive disorder), Anxiety, Mood disorder, Eating disorder ( You don't feel hungry or too much hungry)	No	No	Yes I do it every time	Disagree
2022-12-08 22:02:03	abrisamm34@gmail.com	Abrisam Anan	Male	21-23	01725150946	Dhaka University	2021-22	Rangpur	Self accommodated (If you bear your own expense)	No	Never	N/A	No	N/A	N/A	No	No	Oral (If you had tablet, syrup and others)	Allopathy	Paracetamol, Vitamin, Aspirin	No	No	No	N/A	Made by home maid	Yes	Tap water	Hygienic enough	No	Temparature	No	Yes	The Pfizer/BioNTech Comirnaty vaccine	All doses	No	Sometimes	Society	Very friendly	Maybe	No	No	No	Yes	Yes	Stress	No	No	Yes I do it every time	Agree
2022-12-08 22:02:39	afraadiba54@gmail.com	Afra Adiba	Female	18-20	afraadiba54@gmail.com	Dhaka University	2021-22	Chandpur	Non-resident of hall	No	Never	N/A	Yes	one is not Not defined clearly, another one is psoriasis	N/A	Yes	Yes	Oral (If you had tablet, syrup and others), Injection, Ointment	Allopathy	Paracetamol, Antacid	No	No	No	N/A	Homemade/ Self made, Made by home maid, Restaurant, University canteen	Yes	Filtered	Hygienic	Yes	Food quality, Accomodation	No	Yes	The Sinopharm COVID-19 vaccine	Dose 2	Yes	Sometimes	Academic pressure, Society	Moderate	Yes	No	Yes	No	No	Yes	Stress, Anxiety	No	No	Yes I do it every time	Moderate
2022-12-08 22:07:09	sumaiyaferdousadity@gmail.com	Sumaiya Ferdous Adity	Female	18-20	01319017466	University of Dhaka	2021-22	Patuakhali	Non-resident of hall	No	Less than 5 times	Fever	No	N/A	N/A	No	Yes	Ointment	Allopathy	Paracetamol	No	No	No	N/A	Homemade/ Self made	No	Boiled	Hygienic	No	Weather	No	Yes	The Pfizer/BioNTech Comirnaty vaccine	All doses	No	Sometimes	Academic pressure	Moderate	Yes	No	No	Yes	No	No	Stress, Anxiety	No	No	I hesitate a lot but I try	Agree
2022-12-08 22:11:06	sangjuktadasitis@gmail.com	Sangjukta	Female	21-23	sangjuktadasitis@gmail.com	Dhaka University	2020-21	Faridpur	Resident of hall	Yes	Less than 5 times	Fever, Flu	No	N/A	Decreased	Yes	Yes	Oral (If you had tablet, syrup and others)	Allopathy	Paracetamol, Fexofenadin, Zinc/ Folic acid	No	No	No	N/A	Hall canteen, University canteen	Yes	Filtered	Hygienic	Yes	Weather, Food quality, Accomodation	No	Yes	The Pfizer/BioNTech Comirnaty vaccine	All doses	Yes	Always	Academic pressure, Society, Lack of interaction with others	Moderate	No	No	Yes	No	No	No	Depression, Loneliness, Stress, Inferiority Complex, Lack of confidence, Anxiety, Mood disorder, Eating disorder ( You don't feel hungry or too much hungry)	No	No	I just can't	Strongly disagree
2022-12-08 22:16:56	hamidaakter9294@gmail.com	Hamida Akter	Female	18-20	hamidaakter9294@gmail	Department of geography and environment	Pyrostig,phenocept,propranol,nortin	Kurigram	Non-resident of hall	Yes	Less than 5 times	Fever, Cold	Yes	Myasthenia gravis	No change	Yes	Yes	Oral (If you had tablet, syrup and others)	Allopathy	Paracetamol, Vitamin, Calcium tablet, Fexofenadin, Pyrostig,phenocept,propranol,nortin	No	No	No	No	Homemade/ Self made, University canteen	Yes	Boiled	Hygienic	Yes	Temparature, Weather	No	Yes	The Pfizer/BioNTech Comirnaty vaccine	Dose 2	Yes	Often	Academic pressure, Financial problem, Lack of interaction with others	Moderate	Maybe	No	No	No	No	Yes	Loneliness, Stress, Anxiety, Mood disorder, Eating disorder ( You don't feel hungry or too much hungry)	No	No	I just can't	Moderate
2022-12-08 22:23:02	2006zarin.mgcc37@gmail.com	Zarin Sabah	Female	21-23	2006zarin.mgcc37@gmail.com	IBA, DU	2021-22	Barishal	Non-resident of hall	Yes	Less than 5 times	Fever	No	N/A	Decreased	No	Yes	Oral (If you had tablet, syrup and others)	Allopathy	Paracetamol, Antacid	No	No	No	N/A	Homemade/ Self made, Made by home maid, University canteen	Yes	Filtered	Hygienic enough	No	Weather	No	Yes	The Pfizer/BioNTech Comirnaty vaccine	All doses	Yes	Always	Academic pressure, Society	Moderate	No	No	No	Yes	Yes	No	Depression, Loneliness, Stress, Inferiority Complex, Lack of confidence, OCD (Obsessive compulsive disorder), Anxiety, Mood disorder, Panic attack	No	No	I hesitate a lot but I try	Disagree
2022-12-09 00:07:23	nishanish550@gmail.com	Nisha Chakma	Female	18-20	nishanish550@gmail.com	University of Dhaka	2021-22	Khagrachhari	Non-resident of hall	Yes	Less than 5 times	Fever, Flu	No	No	N/A	No	No	Oral (If you had tablet, syrup and others)	Allopathy, Homeopathy	Paracetamol, Fexofenadin, Antacid	No	No	No	No	Homemade/ Self made, University canteen	Yes	Tap water	Hygienic enough	No	Weather	No	Yes	The Sinovac-CoronaVac vaccine	Dose 2	Yes	Sometimes	Academic pressure, Financial problem, Society	Moderate	No	No	No	Yes	No	No	Depression, Loneliness, Stress, Inferiority Complex, Lack of confidence, Anxiety, Mood disorder, Panic attack	No	No	I hesitate a lot but I try	Disagree
2022-12-09 00:08:14	muslimaakter2108014@gmail.com	Muslima Akter Bushra	Female	18-20	muslimaakter2108014@gmail.com	Bangladesh Agricultural University	2020-21	Gopalgonj	Resident of hall	Yes	More than 5 times	N/A	Yes	Skin disease.... mostly for dust allergy....	No change	Yes	Yes	Oral (If you had tablet, syrup and others), Ointment	Allopathy	Fexofenadin, Azythromycin	No	No	No	No	Hall canteen	Yes	Tap water	Unhygienic	Yes	Temparature, Weather, Food quality	Yes	Yes	The Sinopharm COVID-19 vaccine	All doses	Yes	Always	Academic pressure, Society, Lack of interaction with others, Excessive tuition	Very friendly	No	No	No	No	No	No	Depression, Loneliness, Stress, Addiction, Mood disorder	No	No	I hesitate a lot but I try	Moderate
2022-12-09 00:49:50	ataherrizon@gmail.com	Abu Taher	Male	21-23	ataherrizon@gmail.com	Patuakhali Science and Technology University	2021-22	Kurigram	Non-resident of hall	No	Never	N/A	No	N/A	N/A	No	No	Oral (If you had tablet, syrup and others)	Allopathy, Homeopathy	Paracetamol	No	No	No	No	Homemade/ Self made, Made by home maid, Hall canteen, Restaurant, University canteen	Yes	Tap water	Hygienic	Yes	Temparature, Weather, Food quality, Accomodation	No	Yes	The Sinovac-CoronaVac vaccine	Dose 1	Yes	Sometimes	Academic pressure, Financial problem, Society, Accommodation problem, Lack of interaction with others, Excessive tuition	Very friendly	Maybe	Yes	Yes	No	Yes	Yes	Depression, Loneliness, Stress, Lack of confidence, Anxiety, Mood disorder, Panic attack	No	No	I hesitate a lot but I try	Agree
2022-12-09 00:55:34	ranuchow8025@gmail.com	Ranu Chowdhury	Male	21-23	01518609502	University of Dhaka	2020-21	Kishorganj	Resident of hall	Yes	Less than 5 times	Fever	No	N/A	N/A	Yes	Yes	Oral (If you had tablet, syrup and others)	Allopathy	Paracetamol, Fexofenadin	No	No	No	No	Homemade/ Self made	Yes	Filtered	Unhygienic	No	Food quality	No	Yes	The Pfizer/BioNTech Comirnaty vaccine	All doses	Yes	Sometimes	Financial problem	Very friendly	Yes	Yes	Yes	Yes	No	No	Depression	No	Yes	Yes I do it every time	Strongly disagree
2022-12-09 00:58:16	nirupom990@gmail.com	Nirupom	Male	21-23	01738601380	University of Dhaka	2020-21	Thakurgaon	Non-resident of hall	No	Less than 5 times	Fever	No	No	Decreased	Yes	Yes	Oral (If you had tablet, syrup and others)	Allopathy	Paracetamol, Tufnil	Yes	No	Yes	No	Hall canteen, University canteen	Yes	Tap water	Hygienic	Yes	Temparature, Weather, Food quality	No	Yes	The Pfizer/BioNTech Comirnaty vaccine	Dose 2	Yes	Always	Academic pressure, Financial problem, Society	Very friendly	Maybe	Yes	No	Yes	Yes	No	Stress, Lack of confidence	No	No	Yes I do it every time	Agree
2022-12-09 01:01:17	md9073054@gmail.com	Md Abdul Alim	Male	18-20	01705290516	University of Dhaka	2021-22	Cumilla	Non-resident of hall	No	Less than 5 times	Fever, N/A	No	N/A	N/A	No	Yes	Oral (If you had tablet, syrup and others)	Allopathy	Paracetamol, Fenadin	No	No	Yes	Yes	Hall canteen	Yes	Filtered	Hygienic enough	No	Temparature, Weather, Food quality, Accomodation	No	Yes	The Pfizer/BioNTech Comirnaty vaccine	Dose 2	Yes	Sometimes	Academic pressure, Financial problem, Lack of interaction with others	Not so good	No	No	No	Yes	No	Yes	Depression, Loneliness, Stress, Anxiety, Eating disorder ( You don't feel hungry or too much hungry)	No	No	I just can't	Strongly agree
2022-12-09 01:20:22	badhanroyy@gmail.com	Badhan Roy	Male	21-23	badhanroyy@gmail.com	INFS,DU	2020-21	Panchagarh	Resident of hall	Yes	Less than 5 times	Fever	No	N/A	N/A	Yes	Yes	Oral (If you had tablet, syrup and others)	Allopathy	Paracetamol	No	No	Yes	Yes	Hall canteen	Yes	Filtered	Hygienic enough	Yes	Food quality, Accomodation	No	Yes	The SII/COVISHIELD and AstraZeneca/AZD1222 vaccines	All doses	Yes	Sometimes	Academic pressure	Very friendly	No	No	No	No	No	No	Depression	No	No	Yes I do it every time	Moderate
2022-12-09 01:27:04	gaurabchowdhury1@gmail.com	Gaurab Chowdhury	Male	21-23	gaurabchowdhury1@gmail.com	University of Dhaka	2020-21	Kurigram	Resident of hall	Yes	More than 5 times	Fever, Flu, Typhoid	No	N/A	Increased	Yes	Yes	Oral (If you had tablet, syrup and others), Injection	Allopathy	Paracetamol, Vitamin, Fexofenadin, Zinc/ Folic acid, Cefixime, Montelukast,	No	Yes	Yes	Yes	Hall canteen, University canteen	Yes	Tap water	Hygienic	No	Weather, Food quality	No	Yes	The Sinopharm COVID-19 vaccine	All doses	No	Sometimes	Academic pressure, Political pressure in university hall	Very friendly	Maybe	No	Yes	Yes	Yes	Yes	Depression, Loneliness, Stress, Anxiety, Eating disorder ( You don't feel hungry or too much hungry)	No	No	Yes I do it every time	Agree
2022-12-09 01:27:31	methun111roy@gmail.com	Methun Chandro Roy	Male	18-20	01774386181	Dhaka University	2020-21	Lalmonirhat	Non-resident of hall	Yes	Less than 5 times	Fever, Dengue	Yes	Typhoid	N/A	Yes	Yes	Injection	Allopathy	Paracetamol	No	Yes	Yes	Yes	Hall canteen, Restaurant, University canteen	No	Filtered	Hygienic	No	Temparature, Weather, Food quality, Accomodation	Yes	Yes	The Moderna COVID-19 vaccine	Dose 2	Yes	Often	Academic pressure, Financial problem	Moderate	Yes	No	No	No	No	No	Depression, Loneliness, Stress, Lack of confidence	No	No	I hesitate a lot but I try	Moderate
2022-12-09 01:31:55	sukantodas302@gmail.com	Sudipto Das Sukanto	Male	21-23	01744218239	University of Dhaka	2021-22	Habiganj	Resident of hall	No	Less than 5 times	Fever	No	N/A	N/A	No	No	Oral (If you had tablet, syrup and others)	Allopathy	Paracetamol	No	No	No	N/A	Hall canteen	Yes	Tap water	Hygienic	No	Food quality	No	Yes	The Pfizer/BioNTech Comirnaty vaccine	Dose 2	Yes	Often	Academic pressure, Financial problem, Accommodation problem	Moderate	Maybe	No	No	No	Yes	No	Depression, Stress, Lack of confidence, Addiction, Anxiety, Mood disorder	No	No	I hesitate a lot but I try	Disagree
2022-12-09 01:44:55	jadopchandra@gmail.com	Jadop roy	Male	21-23	jadopchandraroy@gmail.com	Jagannath University	2020-21	Panchagarh	Non-resident of hall	Yes	Less than 5 times	Fever, Appendicitis	Yes	Yes	Increased	Yes	Yes	Oral (If you had tablet, syrup and others), Injection	Allopathy	Paracetamol, Fexofenadin, Tufnil	No	Yes	Yes	No	Made by home maid, University canteen	No	Filtered	Hygienic enough	No	Temparature, Weather, Food quality	No	Yes	The Sinovac-CoronaVac vaccine	All doses	Yes	Often	Academic pressure, Financial problem	Very friendly	No	Yes	Yes	Yes	Yes	Yes	Depression, Loneliness, Lack of confidence, Eating disorder ( You don't feel hungry or too much hungry)	No	No	I just can't	Agree
2022-12-09 01:52:18	mehedishuvo2002@gmail.com	Mehedi Shuvo	Male	18-20	mehedishuvo2002@gmail.com	Dhaka University	2020-21	Rangpur	Non-resident of hall	No	Never	Fever	No	N/A	No change	No	Yes	Oral (If you had tablet, syrup and others)	Allopathy	Paracetamol	No	No	No	No	Homemade/ Self made	No	Filtered	Hygienic	No	Weather	No	Yes	The Pfizer/BioNTech Comirnaty vaccine	Dose 1	No	Never	Academic pressure	Moderate	Yes	No	No	No	Yes	Yes	Depression	Yes	No	Yes I do it every time	Strongly agree
2022-12-09 02:03:15	joykumer680@gmail.com	Joy Kumar Biswas	Male	21-23	01709290849	University of Dhaka	2020-21	Jamalpur	Non-resident of hall	Yes	Less than 5 times	Fever	No	Fever	N/A	Yes	Yes	Oral (If you had tablet, syrup and others)	Allopathy	Vitamin	No	No	Yes	N/A	Hall canteen	Yes	Filtered	Unhygienic	No	Food quality	No	Yes	The Moderna COVID-19 vaccine	All doses	Yes	Sometimes	Excessive tuition	Moderate	Maybe	No	No	No	No	No	Lack of confidence, Addiction	No	Yes	I hesitate a lot but I try	Strongly agree
2022-12-09 06:54:43	animashchandrasingha@gmail.com	Animesh	Male	21-23	animashchandrasingha@gmail.com	University of Dhaka	2020-21	Thakurgaon	Resident of hall	Yes	Less than 5 times	Fever, Diarrhea	No	Na	Decreased	Yes	Yes	Oral (If you had tablet, syrup and others)	Allopathy	Paracetamol, Vitamin, Aspirin	No	Yes	Yes	Yes	Hall canteen	Yes	Filtered	Hygienic enough	Yes	Accomodation	No	Yes	The Pfizer/BioNTech Comirnaty vaccine	Dose 2	Yes	Sometimes	Financial problem, Lack of interaction with others	Very friendly	No	No	No	Yes	Yes	Yes	Depression, Loneliness, Stress, Anxiety	No	No	I hesitate a lot but I try	Strongly disagree
2022-12-09 07:27:19	omamatuly224@gmail.com	Omama Islam	Female	21-23	omamatuly224@gmail.com	Dhaka National Medical College	2021-22	Dhaka	Non-resident of hall	Yes	More than 5 times	Fever	Yes	Gastric ulcer	Decreased	Yes	Yes	Oral (If you had tablet, syrup and others)	Allopathy	Paracetamol, Vitamin, Zinc/ Folic acid, Antacid	No	No	No	N/A	Homemade/ Self made, Restaurant, University canteen	Yes	Boiled	Hygienic enough	No	Temparature, Food quality	Yes	Yes	The SII/COVISHIELD and AstraZeneca/AZD1222 vaccines	Dose 2	Yes	Always	Academic pressure, Lack of interaction with others	Moderate	No	No	No	Yes	Yes	No	Depression, Loneliness, Stress, Inferiority Complex, Lack of confidence, Anxiety, Mood disorder, Eating disorder ( You don't feel hungry or too much hungry)	No	No	I hesitate a lot but I try	Disagree
2022-12-09 08:49:32	cujjal461@gmail.com	Ujjal chandra	Male	21-23	01723229538	Du	2021-22	Panchagarh	Resident of hall	No	Never	N/A	No	N/A	N/A	No	No	Oral (If you had tablet, syrup and others)	Allopathy	Paracetamol	No	No	No	N/A	Hall canteen	No	Filtered	Hygienic	No	Temparature, Weather, Food quality	No	Yes	The SII/COVISHIELD and AstraZeneca/AZD1222 vaccines	All doses	No	Sometimes	Academic pressure	Very friendly	Yes	No	No	Yes	Yes	Yes	Depression	No	No	I hesitate a lot but I try	Agree
2022-12-09 08:57:55	Joy503035@gmail.com	Joy Roy	Male	18-20	Joyr61254@gmail.com	Jagannath University	2020-21	Habiganj	Non-resident of hall	No	Never	N/A	No	No	N/A	No	No	Oral (If you had tablet, syrup and others)	Allopathy	Paracetamol	No	No	Yes	No	Made by home maid	No	Filtered	Hygienic	Yes	Temparature	No	Yes	The Pfizer/BioNTech Comirnaty vaccine	All doses	No	Rarely	Financial problem, Excessive tuition	Very friendly	Maybe	No	No	Yes	Yes	Yes	Anxiety, Eating disorder ( You don't feel hungry or too much hungry)	No	No	I just can't	Moderate
2022-12-09 09:25:31	mdarifmia215272@gmail.com	Md Atikur Rahman Arif	Male	21-23	01744663025	University of Chittagong	2020-21	Kurigram	Non-resident of hall	No	Never	Fever	Yes	Yes	Increased	Yes	Yes	Injection	Allopathy	Calcium tablet	No	No	Yes	Yes	Hall canteen, Restaurant	No	Filtered	Hygienic	No	Temparature, Weather, Food quality	No	Yes	The Moderna COVID-19 vaccine	Dose 2	No	Never	Academic pressure	Very friendly	Yes	Yes	Yes	Yes	Yes	Yes	Depression, Panic attack	Yes	No	Yes I do it every time	Strongly agree
2022-12-09 09:40:02	mdriyadmia15@gmail.com	RIYAD MIA	Male	21-23	01906747458	Jagannath University	2020-21	Kurigram	Non-resident of hall	Yes	Never	Fever, Dysentery	Yes	Jaundice,	Decreased	Yes	Yes	Oral (If you had tablet, syrup and others)	Allopathy	Paracetamol, Fexofenadin, Azythromycin, Zox 500	No	No	Yes	Recommended to visit a consultant	Made by home maid, University canteen	No	Boiled	Hygienic	Yes	Weather	No	No	The Pfizer/BioNTech Comirnaty vaccine	Dose 2	Yes	Sometimes	Financial problem	Very friendly	Maybe	No	Yes	No	No	Yes	Depression, Stress, Lack of confidence, Anxiety	No	No	Yes I do it every time	Agree
2022-12-09 09:44:30	dsm1917065brur@gmail.com	Mollika Rani Ray	Female	21-23	dsm1917065brur@gmail.com	Begum Rokeya University, Rangpur	2019-20	Dinajpur	Non-resident of hall	No	Never	Fever	No	NO	Decreased	No	No	Oral (If you had tablet, syrup and others)	Allopathy	Vitamin	No	No	No	No	Made by home maid	No	Tap water	Hygienic	No	Temparature	No	Yes	The Sinopharm COVID-19 vaccine	All doses	No	Never	Academic pressure	Very friendly	Yes	No	No	Yes	Yes	Yes	Panic attack	No	No	Yes I do it every time	Agree
2022-12-09 09:51:20	masumamim307@gmail.com	Masuma	Female	21-23	masumamim307@gmail.com	Hajee Mohammad Danesh Science And Technology University, Dinajpur	2020-21	Kurigram	Non-resident of hall	Yes	Less than 5 times	N/A	No	N	N/A	No	No	Powder	Allopathy	Paracetamol, Zinc/ Folic acid	No	No	No	No	Made by home maid	Yes	Tap water	Hygienic enough	No	Weather, Food quality, Accomodation	No	Yes	The Pfizer/BioNTech Comirnaty vaccine	Dose 2	No	Often	Academic pressure	Moderate	Maybe	No	Yes	No	No	Yes	Depression	No	No	Yes I do it every time	Moderate
2022-12-09 09:53:19	khairulislam44675@gmail.com	Md khairul Islam	Male	21-23	Khairulislam44675@gmail.com	University of Dhaka	2020-21	Kurigram	Resident of hall	Yes	Less than 5 times	Fever	Yes	Skin problem	Decreased	Yes	Yes	Oral (If you had tablet, syrup and others), Ointment	Allopathy	Fexofenadin	No	No	No	No	Hall canteen	Yes	Filtered	Unhygienic	Yes	Food quality	No	No	The Pfizer/BioNTech Comirnaty vaccine	Dose 2	Yes	Sometimes	Academic pressure	Moderate	Yes	No	No	Yes	No	Yes	Lack of confidence	No	No	I hesitate a lot but I try	Moderate
2022-12-09 10:17:49	zaimafiza00@gmail.com	Fiza Zaima	Female	21-23	zaimafiza00@gmail.com	State University of Bangladesh	2021-22	Dhaka	Self accommodated (If you bear your own expense)	No	More than 5 times	Breathing problems	No	N/A	No change	Yes	Yes	Oral (If you had tablet, syrup and others)	Allopathy	Vitamin, Calcium tablet, Zinc/ Folic acid, Tufnil	Yes	No	No	N/A	Homemade/ Self made	No	Filtered	Hygienic	No	Temparature	No	Yes	The SII/COVISHIELD and AstraZeneca/AZD1222 vaccines	All doses	Yes	Often	Academic pressure, Society	Moderate	Maybe	No	No	No	Yes	No	Depression, Loneliness, Anxiety, Mood disorder, Panic attack, Eating disorder ( You don't feel hungry or too much hungry)	No	Yes	I hesitate a lot but I try	Strongly disagree
2022-12-09 10:22:45	arnobmukherjee40@gmail.com	Arnob	Male	21-23	arnobmukherjee687@gmail.com	Dhaka Medical College	2020-21	Kurigram	Resident of hall	Yes	Less than 5 times	Fever, Diarrhea, Flu, Typhoid	No	N	Decreased	Yes	No	Oral (If you had tablet, syrup and others)	Allopathy	Paracetamol	No	No	Yes	Yes	Hall canteen, Restaurant	Yes	Tap water	Hygienic	No	Food quality, Accomodation	No	Yes	The Sinopharm COVID-19 vaccine	Dose 2	Yes	Often	Academic pressure	Moderate	Yes	No	Yes	Yes	Yes	Yes	Depression, Stress, Inferiority Complex, Anxiety, Panic attack	No	No	I hesitate a lot but I try	Moderate
2022-12-09 10:25:18	marshiameghla21@gmail.com	Marsia Haque Meghla	Female	21-23	marshiameghla21@gmail.com	State University of Bangladesh	2022-2023	Dhaka	Self accommodated (If you bear your own expense)	Yes	Less than 5 times	PCOS	Yes	I have PCOS(Polycystic Overy Syndrome). Also I have a cyst on my lower abdomen.	No change	Yes	Yes	Oral (If you had tablet, syrup and others)	Allopathy	Paracetamol, Tufnil, Antacid, Informet, Florize	No	No	No	N/A	Homemade/ Self made, Restaurant	Yes	Boiled	Hygienic enough	No	Temparature	Yes	Yes	The Sinopharm COVID-19 vaccine	Dose 2	Yes	Always	Academic pressure, Financial problem, Society, Accommodation problem, Lack of interaction with others, Excessive tuition	Moderate	No	Yes	Yes	Yes	Yes	No	Depression, Loneliness, Stress, Lack of confidence, Anxiety, Mood disorder, Panic attack, Eating disorder ( You don't feel hungry or too much hungry)	Yes	No	Yes I do it every time	Moderate
2022-12-09 10:34:48	taponkumar92952@gmail.com	Tapon	Male	21-23	taponkumar92952@gmail.com	Dhaka University	2020-21	Nilphamari	Resident of hall	Yes	Less than 5 times	Fever, Diarrhea	No	Fever	Increased	Yes	Yes	Oral (If you had tablet, syrup and others)	Allopathy	Paracetamol, Azythromycin, Antacid	No	No	Yes	Yes	Hall canteen	No	Tap water	Hygienic	No	Weather	No	Yes	The Sinopharm COVID-19 vaccine	All doses	Yes	Sometimes	Academic pressure, Financial problem	Very friendly	Maybe	No	No	Yes	No	Yes	Depression, Stress	No	No	Yes I do it every time	Agree
2022-12-09 10:45:08	badhondu100@gmail.com	Badhon chandra roy	Male	21-23	badhondu100@gmail	Socialwelfare and research	2020-21	Dinajpur	Non-resident of hall	Yes	Less than 5 times	Fever, Diarrhea, Depression From Mental	No	Na	Increased	Yes	Yes	Oral (If you had tablet, syrup and others)	Allopathy	Paracetamol, Calcium tablet, Antacid	No	No	Yes	Yes	Homemade/ Self made	Yes	Filtered	Unhygienic	Yes	Accomodation	No	Yes	The Moderna COVID-19 vaccine	All doses	Yes	Always	Academic pressure, Financial problem, Society, Accommodation problem, Lack of interaction with others, Excessive tuition	Very friendly	Maybe	No	No	No	No	No	Depression, Loneliness, Stress, Lack of confidence, Addiction, OCD (Obsessive compulsive disorder), Anxiety, Mood disorder, Panic attack	No	No	Yes I do it every time	Agree
2022-12-09 10:50:22	1.sksazid@gmail.com	Sazid	Male	21-23	1.sksazid@gmail.com	SUST	2021-22	Bogura	Self accommodated (If you bear your own expense)	No	Never	N/A	No	N/A	N/A	No	No	Oral (If you had tablet, syrup and others)	Allopathy	Paracetamol, Aspirin, Antacid, Metronidazol	No	No	No	No	Made by home maid, Hall canteen	Yes	Tap water	Hygienic enough	No	Temparature, Weather	No	Yes	The Sinopharm COVID-19 vaccine	All doses	No	Sometimes	Academic pressure, Lack of interaction with others	Very friendly	Yes	No	Yes	Yes	Yes	Yes	Depression, Loneliness, Stress, Lack of confidence	No	No	Yes I do it every time	Agree
2022-12-09 10:59:41	p.badhan2002@gmail.com	Parag	Male	21-23	01780606090	Dhaka University	2020-21	Tangail	Resident of hall	No	Less than 5 times	Flu	No	N/A	N/A	No	Yes	Oral (If you had tablet, syrup and others)	Allopathy	Paracetamol	No	No	No	N/A	Hall canteen	Yes	Tap water	Hygienic enough	No	Food quality	No	Yes	The Moderna COVID-19 vaccine	All doses	No	Sometimes	Accommodation problem	Very friendly	Yes	No	No	Yes	No	Yes	Depression	No	No	I hesitate a lot but I try	Moderate
2022-12-09 11:15:07	jmawamoon@gmail.com	Jannatul mawa moon	Female	18-20	jmawamoon@gmail.com	Bangladesh University of professionals	2021-22	Magura	Non-resident of hall	Yes	Less than 5 times	Fever, Diarrhea	No	N/A	N/A	No	Yes	Oral (If you had tablet, syrup and others)	Allopathy	Paracetamol, Fexofenadin, Antacid, Metronidazole	No	No	Yes	Yes	Homemade/ Self made	Yes	Boiled	Hygienic	No	Temparature	Yes	Yes	The Pfizer/BioNTech Comirnaty vaccine	All doses	No	Rarely	Academic pressure	Very friendly	Yes	No	Yes	Yes	Yes	Yes	Mood disorder	No	No	Yes I do it every time	Agree
2022-12-09 11:16:06	shahriarrahman249@gmail.com	Shahriar Rahman Shihab	Male	21-23	shahriarrahman249@gmail.com	University of Dhaka	2020-21	Kurigram	Non-resident of hall	No	Less than 5 times	Fever	No	N/A	N/A	No	Yes	Injection	Allopathy	Paracetamol	No	No	No	N/A	Homemade/ Self made	Yes	Filtered	Hygienic	No	Food quality	No	Yes	The Sinopharm COVID-19 vaccine	Dose 2	Yes	Often	Academic pressure	Very friendly	Yes	Yes	Yes	Yes	Yes	Yes	Depression, Stress, Mood disorder, Panic attack	No	No	Yes I do it every time	Strongly agree
2022-12-09 11:19:41	jarin9933@gmail.com	Jarin Abedin Megh	Female	21-23	jarin9933@gmail.com	State University Of Bangladesh	2022	Pabna	Non-resident of hall	Yes	Less than 5 times	Fever, Flu, cough,lose motion	No	N/A	Increased	Yes	Yes	Oral (If you had tablet, syrup and others)	Allopathy	Paracetamol, Vitamin, Calcium tablet, Aspirin, Antacid	No	No	No	N/A	Homemade/ Self made, Restaurant, University canteen	Yes	Filtered	Hygienic	No	Weather, Food quality	No	Yes	The Sinovac-CoronaVac vaccine	All doses	Yes	Often	Academic pressure, Financial problem, Relation	Very friendly	Yes	No	Yes	Yes	Yes	Yes	Depression, Stress, Mood disorder, Panic attack	No	No	Yes I do it every time	Moderate
2022-12-09 11:37:11	promiabrar17@gmail.com	Abrar Jahin Promi	Female	21-23	promiabrar17@gmail.com	Bangladesh University of Textiles	2020-21	Dhaka	Non-resident of hall	Yes	Less than 5 times	Fever, Diarrhea, Sinusitis	No	N/A	Increased	Yes	Yes	Oral (If you had tablet, syrup and others)	Allopathy	Paracetamol, Fexofenadin, Antacid	No	No	No	N/A	Homemade/ Self made, Restaurant, University canteen	Yes	Filtered	Hygienic	No	Weather, Food quality	No	Yes	The Pfizer/BioNTech Comirnaty vaccine	All doses	Yes	Often	Academic pressure, Financial problem, Society, Lack of interaction with others, Excessive tuition	Not so good	Maybe	No	Yes	No	No	No	Depression, Stress, Inferiority Complex, Lack of confidence, Addiction, Anxiety, Mood disorder	No	No	I hesitate a lot but I try	Moderate
2022-12-09 11:42:53	shovarani2021@gmail.com	Shova Rani	Female	21-23	shovarani2021@gmail.com	BUET	2020-21	Cumilla	Resident of hall	Yes	More than 5 times	Fever, Diarrhea	Yes	Asthma	No change	Yes	Yes	Oral (If you had tablet, syrup and others)	Allopathy, Homeopathy	Paracetamol, Fexofenadin, Monus	Yes	Yes	Yes	Yes	Made by home maid, Hall canteen, Restaurant, University canteen	Yes	Filtered	Hygienic enough	No	Temparature, Weather	No	No	The Sinovac-CoronaVac vaccine	Dose 1	Yes	Often	Academic pressure, Financial problem, Society	Very friendly	Yes	Yes	Yes	Yes	Yes	Yes	Depression, Stress, Inferiority Complex, Lack of confidence, Anxiety, Panic attack, Eating disorder ( You don't feel hungry or too much hungry)	No	No	I hesitate a lot but I try	Moderate
2022-12-09 12:24:11	naherfarzana@gmail.com	Maryam	Female	21-23	naherfarzana@gmail.com	Jahangirnagar University	2021-22	Dhaka	Resident of hall	Yes	More than 5 times	Fever, Diarrhea	No	N/A	Decreased	Yes	Yes	Oral (If you had tablet, syrup and others)	Allopathy	Paracetamol, Calcium tablet, Fexofenadin, Azythromycin, Antacid	Yes	No	Yes	Yes	Hall canteen, Restaurant, University canteen	Yes	Tap water	Unhygienic	No	Temparature, Weather, Food quality, Accomodation	No	Yes	The Sinopharm COVID-19 vaccine	All doses	Yes	Always	Academic pressure, Society, Accommodation problem, Lack of interaction with others	Moderate	No	No	No	Yes	Yes	No	Depression, Loneliness, Stress, Inferiority Complex, Lack of confidence, Anxiety, Eating disorder ( You don't feel hungry or too much hungry)	No	No	I hesitate a lot but I try	Moderate
2022-12-09 12:28:44	2009tanzina.mgcc37@gmail.com	Tanzina Almi	Female	21-23	2009tanzina.mgcc37@gmail.com	University of Dhaka	2021-22	Mymensingh	Non-resident of hall	No	Never	N/A	No	N/A	N/A	No	No	Oral (If you had tablet, syrup and others)	Allopathy	Paracetamol, Antacid	No	No	No	N/A	Made by home maid, Restaurant, University canteen	Yes	Bottled water	Hygienic enough	No	Food quality	Yes	Yes	The Pfizer/BioNTech Comirnaty vaccine	Dose 2	Yes	Often	Academic pressure, Financial problem, Accommodation problem	Moderate	Yes	No	No	Yes	No	No	Depression, Stress, Inferiority Complex, Lack of confidence, OCD (Obsessive compulsive disorder), Mood disorder, Eating disorder ( You don't feel hungry or too much hungry)	No	No	I hesitate a lot but I try	Moderate
2022-12-09 12:33:47	tanhavns@gmail.com	Tanha Khair	Female	21-23	tanhavns@gmail.com	Brac University	2021-22	Barisal	Non-resident of hall	No	Less than 5 times	Fever	No	N/A	N/A	Yes	Yes	Ointment	Allopathy	Azythromycin	No	No	Yes	Yes	Homemade/ Self made	Yes	Filtered	Hygienic	Yes	Weather	No	Yes	The Sinovac-CoronaVac vaccine	Dose 2	Yes	Often	Academic pressure	Moderate	Maybe	Yes	Yes	Yes	Yes	Yes	Loneliness	No	No	I hesitate a lot but I try	Agree
2022-12-09 15:07:39	mdhanif-48-2020612296@law.du.ac.bd	Hanif	Male	21-23	mdhanif-48-2020612296@law.du.ac.bd	Dhaka University	2020-21	Kishorganj	Non-resident of hall	No	Less than 5 times	Fever	No	No	N/A	No	No	Oral (If you had tablet, syrup and others)	Homeopathy	Vitamin	No	No	Yes	Yes	Homemade/ Self made	Yes	Boiled	Hygienic	No	Food quality	No	Yes	The Moderna COVID-19 vaccine	Dose 2	Yes	Often	Financial problem	Very friendly	Yes	No	Yes	Yes	Yes	Yes	Depression	No	No	Yes I do it every time	Agree
2022-12-09 15:18:39	jannatulferdousshikha1@gmail.com	Jannatul Ferdous	Female	18-20	jannatulferdousshikha1@gmail.com	Dhaka University	2020-21	Lalmonirhat	Resident of hall	Yes	More than 5 times	Fever, Flu, Tonsil	Yes	Tonsil,gastric	Decreased	Yes	Yes	Oral (If you had tablet, syrup and others)	Allopathy	Paracetamol	No	No	Yes	Yes	Hall canteen	No	Filtered	Hygienic	Yes	Temparature, Food quality	No	Yes	The Pfizer/BioNTech Comirnaty vaccine	All doses	Yes	Sometimes	Academic pressure, Financial problem, Roommates	Moderate	No	No	No	Yes	Yes	Yes	Depression, Loneliness, Stress, Inferiority Complex, Lack of confidence, Anxiety	No	No	I hesitate a lot but I try	Agree
2022-12-09 21:01:17	biswasdip018@gmail.com	Dip Biswas	Male	21-23	Biswasdip018@gmail.com	University of Dhaka	2020-21	Madaripur	Resident of hall	Yes	Less than 5 times	Diarrhea	No	N/A	Decreased	Yes	Yes	Oral (If you had tablet, syrup and others)	Allopathy	Paracetamol	No	Yes	No	N/A	Hall canteen	Yes	Tap water	Hygienic enough	Yes	Temparature, Weather, Food quality	No	Yes	The Moderna COVID-19 vaccine	Dose 2	Yes	Often	Academic pressure, Financial problem	Very friendly	Maybe	No	No	Yes	No	Yes	Depression, Loneliness, Stress, Addiction, Anxiety	No	No	I hesitate a lot but I try	Agree
2022-12-09 23:47:41	sadman.aman@northsouth.edu	Sadman	Male	21-23	sadman.aman@northsouth.edu	Nsu	2021-22	Jessore	Non-resident of hall	No	Never	N/A	No	N/A	N/A	No	No	Oral (If you had tablet, syrup and others)	Homeopathy, 1	Antacid	No	No	No	No	University canteen	No	Bottled water	Hygienic	No	Accomodation	No	No	The Moderna COVID-19 vaccine	All doses	No	Never	Lack of interaction with others	Very friendly	Maybe	No	No	No	No	No	Depression	No	No	I just can't	Strongly agree
2022-12-10 01:15:56	nusratjahaneva1826@gmail.com	Nusrat Jahan	Female	18-20	nusratjahaneva1826@gmail.com	Comilla University	2020-21	Chandpur	Self accommodated (If you bear your own expense)	Yes	More than 5 times	Headache	Yes	Migraine	No change	Yes	Yes	Oral (If you had tablet, syrup and others)	Allopathy	Paracetamol, Aspirin, Tufnil	No	No	No	N/A	Homemade/ Self made	Yes	Filtered	Hygienic	No	Accomodation	No	Yes	The Pfizer/BioNTech Comirnaty vaccine	All doses	Yes	Often	Academic pressure, Financial problem, Society, Accommodation problem, So many i can't even express!	Moderate	Maybe	No	No	No	No	No	Depression, Loneliness, Stress, Inferiority Complex, Lack of confidence, Anxiety, Mood disorder, Panic attack, Eating disorder ( You don't feel hungry or too much hungry)	No	No	I hesitate a lot but I try	Strongly agree
2022-12-10 11:37:48	safiakhansarah@gmail.com	Safia Khan Sara	Female	21-23	safiakhansarah@gmail.com	Rajshahi University of Engineering and Technology	2019-20	Dhaka	Non-resident of hall	Yes	Less than 5 times	Fever	Yes	Migraine , Low pressure	No change	Yes	Yes	Oral (If you had tablet, syrup and others)	Allopathy	Paracetamol, Fexofenadin, Tufnil, Antacid	No	No	No	N/A	Homemade/ Self made, Restaurant, University canteen	Yes	Filtered	Hygienic enough	No	Temparature, Weather	No	Yes	The Sinopharm COVID-19 vaccine	All doses	Yes	Sometimes	Academic pressure	Very friendly	Yes	No	Yes	Yes	Yes	Yes	Stress, Lack of confidence, Anxiety, Mood disorder, Panic attack	No	No	I just can't	Agree
2022-12-10 11:48:11	awashima156@gmail.com	Afia Washima	Female	21-23	awashima156@gmail	National College of Home Economics	N/A	Bogura	Non-resident of hall	No	Less than 5 times	Cold	No	N/A	N/A	Yes	Yes	Oral (If you had tablet, syrup and others)	Allopathy, Homeopathy	Paracetamol	No	No	No	N/A	Homemade/ Self made	Yes	Filtered	Hygienic	Yes	Weather	No	Yes	The Pfizer/BioNTech Comirnaty vaccine	Dose 2	No	Never	N/A	Very friendly	Maybe	No	No	No	No	Yes	Loneliness, Stress	No	No	Yes I do it every time	Agree
2022-12-10 12:10:37	eraesa30@gmail.com	Habiba Akter Era	Female	18-20	eraesa30@gmail.com	National College of Home Economics	2020-21	Chandpur	Non-resident of hall	No	Less than 5 times	Fever	No	N/A	N/A	No	Yes	Oral (If you had tablet, syrup and others)	Allopathy	Vitamin	No	No	No	NA	Homemade/ Self made	Yes	Boiled	Hygienic enough	Yes	Accomodation	No	Yes	The SII/COVISHIELD and AstraZeneca/AZD1222 vaccines	All doses	Yes	Rarely	Academic pressure, Financial problem, Society	Very friendly	Maybe	No	No	Yes	Yes	No	Depression, Stress, Lack of confidence, Mood disorder, Eating disorder ( You don't feel hungry or too much hungry)	No	No	I hesitate a lot but I try	Agree
2022-12-10 12:30:56	sadiarahmandina@gmail.com	Sadia Rahman Dina	Female	21-23	sadiarahmandina@gmail.com	East West university	2021-22	Barishal	Non-resident of hall	No	Less than 5 times	Fever, Flu	Yes	Asthma	Decreased	Yes	Yes	Oral (If you had tablet, syrup and others)	Allopathy, Homeopathy	Paracetamol, Zinc/ Folic acid, Tufnil, Antacid	No	No	No	N/A	Homemade/ Self made, Hall canteen, Restaurant, University canteen	Yes	Filtered	Hygienic enough	No	Weather, Accomodation	No	Yes	The Sinopharm COVID-19 vaccine	All doses	Yes	Sometimes	Academic pressure, Society, Excessive tuition	Moderate	Maybe	No	No	Yes	No	Yes	Loneliness, Lack of confidence, Eating disorder ( You don't feel hungry or too much hungry)	No	No	I hesitate a lot but I try	Agree
2022-12-10 14:46:30	easinarafatony@gmail.com	Easin Arafat	Male	18-20	01734502485	Dhaka College	2020-21	Lakshmipur	Non-resident of hall	No	Never	Diarrhea, Flu, Typhoid	No	No	N/A	Yes	Yes	Oral (If you had tablet, syrup and others), Ointment	Allopathy	Paracetamol, Aspirin, Antacid	No	No	No	No	Hall canteen, Restaurant, University canteen	Yes	Filtered	Hygienic	Yes	Weather, Food quality	No	Yes	The Sinopharm COVID-19 vaccine	All doses	Yes	Often	Academic pressure, Financial problem	Moderate	Maybe	Yes	No	Yes	Yes	Yes	Depression, Loneliness	Yes	No	I just can't	Agree
2022-12-10 15:36:09	tanjilatanay08@gmail.com	Annisa Taleb Tanay	Female	18-20	01795829478	Govt.College of applied human science	2020-21	Jamalpur	Resident of hall	Yes	Less than 5 times	Fever, Gastritis	Yes	Typhoid, jaundice	Increased	Yes	Yes	Oral (If you had tablet, syrup and others)	Allopathy	Paracetamol, Fexofenadin, Antacid	No	No	No	N/A	Homemade/ Self made, University canteen	Yes	Filtered	Hygienic	No	Weather, Food quality	No	Yes	The Sinovac-CoronaVac vaccine	All doses	Yes	Sometimes	Financial problem, Lack of interaction with others	Moderate	Maybe	No	Yes	No	Yes	Yes	Depression, Lack of confidence, Mood disorder	No	No	I just can't	Moderate
2022-12-10 16:13:58	aiverashid30@gmail.com	Sinthia	Female	21-23	aiverashid30@gmail.com	East West Medical college	2020-21	Munshiganj	Resident of hall	No	More than 5 times	Fever, Diarrhea	No	N/A	N/A	No	No	Oral (If you had tablet, syrup and others)	Allopathy	Paracetamol, Fexofenadin, Antacid	Yes	No	No	No	Hall canteen	Yes	Filtered	Hygienic enough	Yes	Weather	No	Yes	The Sinopharm COVID-19 vaccine	Dose 2	Yes	Often	Academic pressure, Society	Moderate	No	No	No	No	Yes	No	Depression, Loneliness, Stress, Lack of confidence, Anxiety, Mood disorder	No	No	I hesitate a lot but I try	Moderate
2022-12-10 17:40:53	aribanoor2015@gmail.com	Mumtahina An Noor Jahed	Female	21-23	01869429122	Khulna University of Engineering and technology	2020-21	Chittagong	Resident of hall	No	Never	N/A	Yes	Typhoid,Dengue	N/A	Yes	Yes	Injection	Allopathy, Homeopathy	Paracetamol	No	No	Yes	Yes	Hall canteen	Yes	Filtered	Unhygienic	Yes	Temparature, Food quality, Accomodation	Yes	Yes	The Moderna COVID-19 vaccine	All doses	Yes	Always	Academic pressure, Society, Accommodation problem, Lack of interaction with others	Moderate	No	No	Yes	No	No	No	Depression, Loneliness, Stress, Anxiety, Mood disorder	No	No	I hesitate a lot but I try	Agree
2022-12-10 18:05:18	mahirinobi9277@gmail.com	Mahiri Nobi	Female	21-23	mahirinobi9277@gmail.com	Brac university	2021-22	Feni	Non-resident of hall	Yes	Less than 5 times	Fever	No	N/A	N/A	Yes	Yes	Oral (If you had tablet, syrup and others)	Allopathy	Paracetamol, Tufnil	No	No	No	N/A	Homemade/ Self made	Yes	Filtered	Hygienic enough	Yes	Temparature, Weather, Food quality	No	Yes	The Pfizer/BioNTech Comirnaty vaccine	Dose 2	Yes	Always	Academic pressure	Very friendly	No	No	Yes	Yes	Yes	Yes	Depression, Stress, Lack of confidence	No	No	Yes I do it every time	Moderate
2022-12-10 18:15:37	ayesha.tasnim.ali@g.bracu.ac.bd	Ayesha Tasnim Ali	Female	18-20	ayesha.tasnim.ali@g.bracu.ac.bd	BRACU	2021-22	Chittagong	Non-resident of hall	Yes	Less than 5 times	Fever	No	N/A	N/A	Yes	Yes	Oral (If you had tablet, syrup and others)	Allopathy	Paracetamol, Aspirin, Zinc/ Folic acid	No	No	Yes	Yes	Homemade/ Self made, Restaurant, University canteen	Yes	Filtered	Hygienic enough	No	Temparature	Yes	Yes	The Pfizer/BioNTech Comirnaty vaccine	All doses	Yes	Often	Academic pressure, Society	Very friendly	Maybe	No	No	No	Yes	No	Depression, Loneliness, Stress, Lack of confidence, Addiction, Anxiety, Mood disorder, Eating disorder ( You don't feel hungry or too much hungry)	No	No	I hesitate a lot but I try	Disagree
2022-12-10 18:18:36	ejmatulesha12@gmail.com	Ejma Tul Esha	Female	21-23	ejmatulesha12@gmail.com	Government College of applied human science	2020-21	Laxmipur	Non-resident of hall	Yes	Less than 5 times	Fever, Diarrhea	Yes	Fever	Decreased	Yes	No	Oral (If you had tablet, syrup and others)	Homeopathy	Paracetamol, Calcium tablet, Zinc/ Folic acid	No	No	Yes	Yes	Made by home maid	Yes	Filtered	Hygienic	No	Temparature	No	Yes	The Sinopharm COVID-19 vaccine	Dose 2	Yes	Always	Academic pressure, Society, Lack of interaction with others	Not so good	Yes	No	No	Yes	Yes	Yes	Depression, Loneliness, Addiction, Mood disorder	No	No	I just can't	Strongly agree
2022-12-10 19:53:29	a.s.arpan.samadder@gmail.com	Arpan Samadder	Male	18-20	a.s.a rpan.samadder@gmail.com	Jahangirnagar University	2021-22	Patuakhali	Self accommodated (If you bear your own expense)	No	Less than 5 times	Fever	No	No	N/A	No	No	Oral (If you had tablet, syrup and others)	Allopathy	Paracetamol	No	No	No	Yes	Hall canteen, Restaurant, University canteen	Yes	Filtered	Hygienic enough	No	Food quality	No	Yes	The Sinopharm COVID-19 vaccine	All doses	Yes	Sometimes	Academic pressure, Financial problem, Society, Accommodation problem	Moderate	Yes	No	No	Yes	Yes	Yes	Loneliness, Stress, Lack of confidence, Anxiety	No	No	I hesitate a lot but I try	Strongly agree
2022-12-10 20:18:51	art.bishaldas@gmail.com	BISHAL Das	Male	21-23	art.bishaldas@gmail.com	Dhaka University	2020-21	Sirajganj	Resident of hall	No	More than 5 times	Fever	No	N/A	No change	Yes	Yes	Oral (If you had tablet, syrup and others)	Allopathy	Paracetamol, Fexofenadin	No	No	Yes	Yes	Hall canteen	Yes	Filtered	Hygienic enough	No	Food quality	No	Yes	The Sinopharm COVID-19 vaccine	All doses	Yes	Often	Financial problem, Society	Moderate	Maybe	No	Yes	Yes	Yes	No	Eating disorder ( You don't feel hungry or too much hungry)	No	No	Yes I do it every time	Strongly agree
2022-12-10 22:31:29	tanjidnijum@gmail.com	TANJIDUL HUDA NIJHUM	Male	21-23	tanjidnijum@gmail.com	JAHANGIRNAGAR UNIVERSITY	2020-21	NOAKHALI	Self accommodated (If you bear your own expense)	Yes	Less than 5 times	Fever	No	N/A	N/A	No	No	Oral (If you had tablet, syrup and others)	boosting myself & being my self psychiatrist	Tufnil	No	Yes	No	No	Homemade/ Self made	Yes	Filtered	Hygienic	No	Weather	No	Yes	The Pfizer/BioNTech Comirnaty vaccine	All doses	Yes	Sometimes	Academic pressure, When i see people unhappy then it makes me sad & i will try to boost up them	Very friendly	Yes	No	No	Yes	Yes	Yes	Stress, Mood disorder, Panic attack	No	No	Yes I do it every time	Agree
2022-12-10 22:33:31	ishrat.jahan7@g.bracu.ac.bd	Ishrat Jahan	Female	21-23	ishrat.jahan7@g.bracu.ac.bd	Brac University	2021-22	Rajbari	Self accommodated (If you bear your own expense)	Yes	Less than 5 times	Flu	No	N/A	Decreased	Yes	Yes	Oral (If you had tablet, syrup and others)	Allopathy	Paracetamol, Vitamin, Calcium tablet, Fexofenadin, Zinc/ Folic acid	No	No	No	N/A	Homemade/ Self made	No	Filtered	Hygienic	No	Weather	Yes	Yes	The Pfizer/BioNTech Comirnaty vaccine	All doses	Yes	Often	Academic pressure, Society, Family issues	Moderate	Yes	No	Yes	Yes	Yes	Yes	Depression, Loneliness, Stress, Panic attack	No	No	I just can't	Agree
2022-12-10 23:15:57	indirabarua8@gmail.com	Debadrita Barua	Female	18-20	01307966112	Bangladesh University of Professionals	2021-22	Chattogram	Non-resident of hall	Yes	Less than 5 times	Fever, High pressure	No	N/A	Increased	Yes	No	Oral (If you had tablet, syrup and others)	Homeopathy	Paracetamol, Fexofenadin, Tufnil	Yes	Yes	Yes	Yes	Homemade/ Self made, University canteen	Yes	Filtered	Hygienic	No	Weather	No	Yes	The Pfizer/BioNTech Comirnaty vaccine	All doses	Yes	Often	Academic pressure, Lack of interaction with others	Moderate	Yes	Yes	No	Yes	Yes	Yes	Depression, Loneliness, Stress, Lack of confidence, Anxiety, Mood disorder, Panic attack, Eating disorder ( You don't feel hungry or too much hungry)	No	No	I hesitate a lot but I try	Disagree
2022-12-11 01:43:32	aziza.binta12@gmail.com	Aziza Binta Faisal	Female	18-20	aziza.binta12@gmail.com	East West University	2021-22	Faridpur	Non-resident of hall	No	Less than 5 times	Fever, Dengue, Flu	No	N/A	Decreased	No	Yes	Oral (If you had tablet, syrup and others)	Allopathy	Paracetamol, Antacid	No	No	No	N/A	Homemade/ Self made	Yes	Filtered	Hygienic	No	Temparature, Weather	Yes	Yes	The Pfizer/BioNTech Comirnaty vaccine	All doses	Yes	Often	Academic pressure, Financial problem, Society, Excessive tuition	Moderate	Maybe	No	Yes	No	Yes	Yes	Loneliness, Stress, Inferiority Complex, Lack of confidence, Anxiety, Panic attack, Eating disorder ( You don't feel hungry or too much hungry)	No	No	I just can't	Strongly agree
2022-12-11 12:15:50	rafiqsayeidee@gmail.com	Rafiq Bin Sayeidee	Male	18-20	01567869146	University of Chittagong	2020-21	Kurigram	Resident of hall	Yes	Less than 5 times	Fever	No	N/A	Increased	Yes	Yes	Oral (If you had tablet, syrup and others)	Allopathy	Paracetamol	No	No	Yes	Yes	Hall canteen	No	Filtered	Hygienic	No	Food quality	No	Yes	The Sinovac-CoronaVac vaccine	All doses	Yes	Sometimes	Academic pressure, Financial problem, Society, Excessive tuition, nervous	Moderate	Maybe	Yes	Yes	No	Yes	Yes	Depression, Loneliness, Lack of confidence, Addiction	No	No	Yes I do it every time	Agree
2022-12-11 18:18:50	omarfaruk5045@gmail.com	OMAR FARUK	Male	21-23	01763059811	State University of Bangladesh	2020-21	Pabna	Non-resident of hall	Yes	Less than 5 times	Fever	Yes	Rheumatic fever	Increased	Yes	Yes	Injection	Allopathy	Paracetamol, Vitamin, Calcium tablet	No	No	No	No	Made by home maid, Restaurant	Yes	Filtered	Hygienic	No	Temparature, Weather	No	Yes	The SII/COVISHIELD and AstraZeneca/AZD1222 vaccines	Dose 2	Yes	Sometimes	Academic pressure, Financial problem	Very friendly	Yes	No	No	Yes	Yes	Yes	Depression, Loneliness	Yes	No	Yes I do it every time	Moderate
2022-12-11 20:25:19	mrinmoyeeroy2002@gmail.com	Mrinmoyee roy chaity	Female	18-20	mrinmoyeeroy2002@gmail.com	Dhaka University	2021-22	Habiganj	Non-resident of hall	Yes	Less than 5 times	N/A	No	N	No change	No	Yes	Injection	Allopathy, Homeopathy	Azythromycin, Antacid	No	No	No	No	Restaurant	Yes	Filtered	Hygienic	Yes	Weather	No	Yes	The Sinovac-CoronaVac vaccine	All doses	No	Often	Academic pressure, Society	Moderate	Yes	Yes	Yes	No	Yes	Yes	Anxiety	Yes	Yes	I hesitate a lot but I try	Moderate
2022-12-12 16:40:45	tusharabdullah788@gmail.com	Md tushar abdullah	Male	21-23	01641078861	State university of bangladesh	2021-22	Dhaka	Self accommodated (If you bear your own expense)	Yes	Never	Fever	Yes	Yes	N/A	No	Yes	Injection	Allopathy	Paracetamol, Vitamin, Calcium tablet, Aspirin	No	No	No	No	University canteen	No	Bottled water	Unhygienic	No	Temparature	No	Yes	The Moderna COVID-19 vaccine	All doses	No	Always	Excessive tuition	Moderate	Maybe	Yes	Yes	Yes	No	No	Addiction	Yes	No	I just can't	Strongly disagree
2022-12-14 00:17:20	arpitakundu40286@gmail.com	Arpita Kundu	Female	21-23	arpitakundu40286@gmail.com	University of Dhaka	2020-21	Dinajpur	Resident of hall	No	Less than 5 times	Fever	No	N/A	N/A	No	No	Oral (If you had tablet, syrup and others)	Allopathy	Paracetamol	No	No	No	No	Hall canteen, University canteen	Yes	Tap water	Hygienic	No	Food quality, Accomodation	No	Yes	The Sinopharm COVID-19 vaccine	All doses	Yes	Sometimes	Academic pressure, Lack of interaction with others	Moderate	Maybe	No	No	Yes	No	No	Depression, Lack of confidence	No	No	I hesitate a lot but I try	Moderate
2022-12-14 18:16:57	dipbasak2003@gmail.com	Dip Basak	Male	18-20	01711009404	University of Dhaka	2021-22	Mymensingh	Resident of hall	No	Never	N/A	No	N/A	N/A	No	No	Oral (If you had tablet, syrup and others)	Allopathy	Paracetamol, Vitamin, Zinc/ Folic acid, Antacid	No	No	No	N/A	Hall canteen, University canteen	No	Filtered	Hygienic	No	Temparature, Weather	No	Yes	The Pfizer/BioNTech Comirnaty vaccine	Dose 2	No	Never	Academic pressure, Lack of interaction with others	Very friendly	No	No	No	Yes	Yes	No	Depression, Loneliness, Stress, Inferiority Complex, Lack of confidence, Anxiety, Panic attack	No	No	I hesitate a lot but I try	Disagree
2022-12-14 18:31:18	afnanrahmanchisty888@gmail.com	Afnan Rahman Chisty	Male	21-23	afnanrahmanchisty888@gmail.com	University of Dhaka	2021-22	Tangail	Non-resident of hall	Yes	Less than 5 times	Fever, Diarrhea, Flu	No	N/A	Decreased	Yes	Yes	Oral (If you had tablet, syrup and others)	Allopathy	Paracetamol, Aspirin, Antacid	No	No	No	No	Homemade/ Self made, Hall canteen, University canteen	Yes	Boiled	Hygienic	No	Temparature, Weather	No	Yes	The Pfizer/BioNTech Comirnaty vaccine	All doses	Yes	Often	Academic pressure, Financial problem	Very friendly	Yes	No	No	Yes	No	Yes	Depression, Stress	No	No	Yes I do it every time	Agree
2022-12-14 18:43:31	abid.chaklader@gmail.com	Abid	Male	18-20	abid.chaklader@gmail.com	Dhaka University	2021-22	Jashore	Non-resident of hall	No	Less than 5 times	Fever	No	N/A	N/A	No	Yes	Oral (If you had tablet, syrup and others)	Homeopathy	Homeopathy	No	No	No	N/A	Hall canteen	Yes	Filtered	Hygienic enough	No	Weather, Food quality, Accomodation	No	Yes	The Pfizer/BioNTech Comirnaty vaccine	Dose 2	Yes	Often	Academic pressure, Accommodation problem	Very friendly	Yes	No	No	Yes	Yes	Yes	Loneliness, Stress, Inferiority Complex, Lack of confidence, Anxiety	No	No	Yes I do it every time	Strongly agree
2022-12-14 18:46:07	md-28th-2021010248@ais.du.ac.bd	Md. Rakib-Ul-Hasan	Male	18-20	md-28th-2021010248@ais.du.ac.bd	Dhaka University	2021-22	Barishal	Non-resident of hall	No	Never	N/A	No	N/A	N/A	Yes	Yes	Oral (If you had tablet, syrup and others), Powder	Homeopathy	Paracetamol	No	No	No	N/A	Homemade/ Self made, Hall canteen, Restaurant, University canteen	Yes	Filtered	Hygienic enough	No	Food quality	No	Yes	The Pfizer/BioNTech Comirnaty vaccine	All doses	No	Sometimes	Academic pressure, Society, Lack of interaction with others	Moderate	Yes	No	No	Yes	Yes	Yes	Loneliness, Stress, Inferiority Complex, Lack of confidence	No	No	I hesitate a lot but I try	Agree
2022-12-14 18:47:43	dip.pal.513@gmail.com	Dip Pal	Male	18-20	dip.pal.513@gmail.com	DU	2021-22	Jamalpur	Non-resident of hall	No	Less than 5 times	Food poisoning	Yes	Meigrane	No change	Yes	No	Oral (If you had tablet, syrup and others)	Allopathy	Tufnil, Antacid	No	No	No	Not even admitted	Hall canteen	Yes	Tap water	Unhygienic	No	Temparature, Weather, Food quality, Accomodation	No	Yes	The Pfizer/BioNTech Comirnaty vaccine	Dose 2	Yes	Often	Academic pressure, Financial problem, Lack of interaction with others	Moderate	Maybe	No	Yes	Yes	Yes	Yes	Depression, Loneliness, Lack of confidence, Mood disorder, Eating disorder ( You don't feel hungry or too much hungry)	No	No	I hesitate a lot but I try	Moderate
2022-12-14 19:40:46	asifur404sakib@gmail.comde	Asifur Rahman Sakib	Male	18-20	asifur404sakib@gmail.comde	University of Dhaka	2021-22	Narayanganj	Non-resident of hall	Yes	Less than 5 times	Fever	No	N/A	N/A	Yes	Yes	Oral (If you had tablet, syrup and others)	Allopathy	Paracetamol	No	No	No	N/A	Homemade/ Self made, Hall canteen, University canteen	Yes	Filtered	Hygienic	No	Food quality	No	Yes	The Pfizer/BioNTech Comirnaty vaccine	Dose 2	Yes	Often	Academic pressure, Financial problem	Very friendly	No	No	No	Yes	Yes	No	Depression, Loneliness, Stress, Lack of confidence, Addiction	No	No	I just can't	Strongly agree
2022-12-16 10:20:05	jabirahaian@gmail.com	Jabir Abdullah Haian	Male	18-20	jabir-28th-2021510360@ais.du.ac.bd	Department of Accounting & Information Systems	2021-22	Dhaka	Non-resident of hall	No	Never	N/A	No	N/A	N/A	No	No	Oral (If you had tablet, syrup and others)	Homeopathy	Paracetamol, Vitamin, Histacin	No	No	No	N/A	Homemade/ Self made, Made by home maid, Hall canteen, Restaurant, University canteen	Yes	Filtered	Hygienic	Yes	Temparature, Weather	Yes	Yes	The Pfizer/BioNTech Comirnaty vaccine	Dose 2	No	Never	N/A	Very friendly	Yes	Yes	No	Yes	Yes	Yes	Loneliness, Lack of confidence	No	No	I just can't	Agree
2022-12-24 10:06:57	kollolpodder063@gmail.com	Kollol podder	Male	21-23	kollolpodder063@gmail	Dhaka University	2020-21	Mymensingh	Resident of hall	Yes	Less than 5 times	Fever	No	N/A	N/A	No	Yes	Oral (If you had tablet, syrup and others)	Allopathy	Paracetamol	No	No	No	N/A	Hall canteen, University canteen	Yes	Tap water	Hygienic enough	No	Temparature, Food quality	No	Yes	The Sinopharm COVID-19 vaccine	Dose 1	Yes	Often	Academic pressure, Society	Very friendly	Maybe	No	No	No	No	No	Depression, Loneliness, Stress, Lack of confidence, Anxiety	No	No	I just can't	Agree
2022-12-24 22:44:06	sanzida.prottasha@gmail.com	Sanzida Islam Shah	Female	21-23	01717693109	University of Dhaka	2021-22	Thakurgaon	Resident of hall	Yes	Less than 5 times	দুর্বলতা, মাথা ঘোরা	Yes	Ear problem, Urine Infection	Decreased	Yes	Yes	Oral (If you had tablet, syrup and others)	Allopathy	Azythromycin, Tufnil	No	No	No	N/A	Hall canteen	Yes	Filtered	Unhygienic	Yes	Weather	No	Yes	The Moderna COVID-19 vaccine	All doses	Yes	Often	Academic pressure, Financial problem, Excessive tuition, Problems in personal life.	Very friendly	Maybe	No	Yes	No	No	No	Depression, Loneliness, Stress, Inferiority Complex, Lack of confidence, OCD (Obsessive compulsive disorder), Mood disorder	No	No	I hesitate a lot but I try	Strongly disagree
2022-12-24 22:59:01	mawaritu.22@gmail.com	Jannatul Mawa	Female	21-23	01613163551	Dhaka University	2021-22	Dhaka	Non-resident of hall	Yes	Less than 5 times	Fever, Diarrhea, Flu	No	N/A	N/A	No	Yes	Oral (If you had tablet, syrup and others), Ointment	Allopathy	Paracetamol, Vitamin, Antacid	No	No	No	N/A	Homemade/ Self made, University canteen	Yes	Filtered	Hygienic	Yes	Temparature, Weather	No	Yes	The Pfizer/BioNTech Comirnaty vaccine	All doses	Yes	Always	Academic pressure, Financial problem, Society, Lack of interaction with others	Moderate	Maybe	No	No	Yes	No	Yes	Depression, Loneliness, Stress, Inferiority Complex, Lack of confidence, OCD (Obsessive compulsive disorder)	No	No	I hesitate a lot but I try	Agree
2022-12-24 23:50:00	imtiaz1105ahmed@gmail.com	Intiaz Ahmed	Male	18-20	01848141284	University of Dhaka	2021-22	Narayanganj	Non-resident of hall	No	Never	N/A	No	N/A	N/A	No	No	Oral (If you had tablet, syrup and others)	Allopathy	N/A	No	No	No	N/A	Homemade/ Self made, Hall canteen, University canteen	No	Filtered	Hygienic enough	No	Weather	No	Yes	The Pfizer/BioNTech Comirnaty vaccine	All doses	No	Sometimes	Lack of interaction with others	Very friendly	Maybe	No	No	Yes	Yes	Yes	Inferiority Complex, Lack of confidence, Anxiety, Panic attack	No	No	I hesitate a lot but I try	Agree
2022-12-25 02:22:03	sajninrumki@gmail.com	Sajnin Alam Rumki	Female	18-20	sajninrumki@gmail.com	Dhaka university	2021-22	Gaibandha	Non-resident of hall	No	Never	N/A	Yes	Asthma	No change	No	No	Oral (If you had tablet, syrup and others)	Allopathy	Paracetamol	Yes	No	No	N/A	Homemade/ Self made, University canteen	Yes	Tap water	Hygienic	Yes	Accomodation	No	Yes	The Sinovac-CoronaVac vaccine	All doses	Yes	Often	Academic pressure, Financial problem, Society, Accommodation problem, Lack of interaction with others	Moderate	No	No	No	Yes	Yes	No	Depression, Loneliness, Lack of confidence, Addiction, OCD (Obsessive compulsive disorder), Anxiety, Mood disorder	No	No	I hesitate a lot but I try	Agree
2022-12-26 18:32:45	angonapanday@gmail.com	Angona Panday	Female	21-23	angonapanday@gmail.com	University Of Dhaka	2020-21	Rajshahi	Resident of hall	Yes	Less than 5 times	Fever	No	N/A	Decreased	Yes	Yes	Oral (If you had tablet, syrup and others)	Allopathy	Paracetamol, Antacid	No	No	No	N/A	Hall canteen	Yes	Filtered	Hygienic enough	Yes	Accomodation	Yes	Yes	The Moderna COVID-19 vaccine	All doses	Yes	Often	Academic pressure, Accommodation problem, Lack of interaction with others	Moderate	Yes	No	No	Yes	Yes	No	Depression, Stress, Lack of confidence, Anxiety, Mood disorder	No	No	Yes I do it every time	Disagree
2023-01-12 23:51:07	paulsompod@gmail.com	Priyosish Paul	Male	21-23	paulsompod@gmail.com	Dhaka University	2020-21	Tangail	Resident of hall	Yes	Less than 5 times	Fever, Diarrhea	No	N/A	Decreased	Yes	Yes	Oral (If you had tablet, syrup and others)	Allopathy	Paracetamol, Antacid	No	No	Yes	No	Hall canteen	Yes	Tap water	Hygienic	Yes	Temparature, Weather, Food quality, Accomodation	No	Yes	The Sinopharm COVID-19 vaccine	Dose 2	Yes	Sometimes	Academic pressure, Financial problem	Very friendly	Yes	No	No	Yes	Yes	Yes	Depression, Loneliness, Stress, Lack of confidence, Anxiety	No	No	I hesitate a lot but I try	Agree
2023-01-13 10:02:24	mitu32du@gmail.com	Musfeka Ikfat Mitu	Female	21-23	mitu32du@gmail.com	University of Dhaka	2019-20	Noakhali	Resident of hall	Yes	Less than 5 times	Fever, Diarrhea, Flu	Yes	Gastric problem	No change	Yes	Yes	Oral (If you had tablet, syrup and others)	Allopathy	Paracetamol, Fexofenadin, Azythromycin, Antacid	No	No	No	No	Hall canteen	Yes	Tap water	Hygienic enough	No	Weather, Food quality, Accomodation	No	Yes	The Sinopharm COVID-19 vaccine	All doses	Yes	Often	Academic pressure, Financial problem, Lack of interaction with others	Moderate	No	No	No	Yes	Yes	No	Depression, Stress, Inferiority Complex, Lack of confidence, Anxiety, Mood disorder	No	No	I just can't	Disagree
2023-01-17 21:52:04	sussannasilvia@gmail.com	Silvia	Female	18-20	sussannasilvia@gmail.com	University of Dhaka	2020-21	Mymensingh	Non-resident of hall	Yes	Less than 5 times	Fever, Diarrhea, Flu	Yes	Asthma	Increased	Yes	Yes	Oral (If you had tablet, syrup and others)	Allopathy	Paracetamol, Vitamin, Zinc/ Folic acid	Yes	No	No	N/a	Made by home maid	Yes	Filtered	Hygienic enough	No	Weather	Yes	Yes	The Sinopharm COVID-19 vaccine	All doses	Yes	Often	Academic pressure, Society, Lack of interaction with others	Moderate	No	No	No	No	No	No	Depression, Loneliness, Stress, Inferiority Complex, Lack of confidence, Addiction, OCD (Obsessive compulsive disorder), Anxiety, Mood disorder, Panic attack, Eating disorder ( You don't feel hungry or too much hungry)	No	Yes	I hesitate a lot but I try	Moderate
2023-02-03 03:28:08	tasbihatanim@gmail.com	Tasbiha tanim	Female	21-23	tasbihatanim@gmail.com	Dhaka University	2019-20	Barishal	Non-resident of hall	No	Never	N/A	No	N/A	N/A	No	No	Oral (If you had tablet, syrup and others)	Allopathy	Paracetamol, Fexofenadin, Zinc/ Folic acid	No	No	No	No	Homemade/ Self made, Restaurant, University canteen	Yes	Filtered	Hygienic enough	No	Weather	Yes	Yes	The Sinopharm COVID-19 vaccine	All doses	Yes	Sometimes	Academic pressure	Very friendly	Yes	Yes	No	Yes	No	No	Stress	No	No	Yes I do it every time	Agree
2023-02-03 03:36:02	minhazmusabbir518@gmail.com	Minhaz	Male	21-23	minhazmusabbir518@gmail.com	Dhaka University	2019-20	Moulvibazar	Resident of hall	Yes	More than 5 times	Fever, Diarrhea, Typhoid	No	N/A	Decreased	Yes	Yes	Oral (If you had tablet, syrup and others), Ointment	Allopathy	Paracetamol, Calcium tablet, Azythromycin, Zinc/ Folic acid	No	Yes	Yes	Faced hustle	Hall canteen	Yes	Filtered	Unhygienic	Yes	Food quality, Accomodation	Yes	Yes	The Sinopharm COVID-19 vaccine	Dose 2	No	Sometimes	Academic pressure	Very friendly	Yes	No	No	Yes	Yes	Yes	Depression	No	No	Yes I do it every time	Agree
2023-02-03 03:42:51	raysadhonkumar@gmail.com	Rafid Muntasir	Male	21-23	01972891789	Dhaka University	2019-20	Cumilla	Non-resident of hall	No	Never	N/A	No	N/A	N/A	No	No	Oral (If you had tablet, syrup and others)	Allopathy	Paracetamol, Zinc/ Folic acid	No	No	No	N/a	Homemade/ Self made	Yes	Filtered	Hygienic enough	No	Weather	No	Yes	The Sinopharm COVID-19 vaccine	All doses	Yes	Always	Academic pressure, Financial problem	Moderate	Maybe	No	No	No	No	No	Stress, Lack of confidence, Anxiety	No	No	Yes I do it every time	Moderate
2023-02-03 03:50:03	ahmedbushra734@gmail.com	Bushra Ahmed	Female	21-23	ahmedbushra734@gmail.com	Dhaka University	2019-20	Patuakhali	Non-resident of hall	No	More than 5 times	Fever, Flu	Yes	Yes,Dangue,Covid	Decreased	Yes	Yes	Oral (If you had tablet, syrup and others)	Allopathy	Paracetamol, Vitamin, Zinc/ Folic acid	Yes	No	No	N/A	Homemade/ Self made	Yes	Boiled	Hygienic	No	Temparature, Weather	Yes	Yes	The Moderna COVID-19 vaccine	All doses	Yes	Often	Academic pressure, Excessive tuition	Moderate	Maybe	No	No	No	No	Yes	Depression, Stress, Lack of confidence, Panic attack, Eating disorder ( You don't feel hungry or too much hungry)	No	No	I just can't	Agree
2023-04-05 15:08:03	sanjida7560@gmail.com	Sanjida Akhter	Female	21-23	sanjida7560@gmail.com	Bangladesh University of Engineering and Technology	2020-21	Cumilla	Resident of hall	No	Less than 5 times	Fever	No	N/A	Decreased	No	Yes	Oral (If you had tablet, syrup and others)	Allopathy, Homeopathy	Paracetamol, Vitamin, Tufnil, Antacid	No	No	Yes	Yes	Hall canteen, Restaurant, University canteen	Yes	Filtered	Hygienic	No	Temparature, Food quality, Accomodation	No	Yes	The Sinopharm COVID-19 vaccine	Dose 2	Yes	Often	Academic pressure	Very friendly	Yes	No	Yes	Yes	No	No	Depression, Loneliness, Stress, Inferiority Complex, Lack of confidence, Anxiety, Panic attack, Eating disorder ( You don't feel hungry or too much hungry)	No	No	Yes I do it every time	Moderate
2023-04-28 20:05:18	mdj01930@gmail.com	Md. Jowel	Male	18-20	mdj01930@gmail.com	University of Dhaka	2019-20	Cumilla	Resident of hall	Yes	Less than 5 times	Jaundice, Fever, Dengue	Yes	Migrain pain	No change	Yes	Yes	Oral (If you had tablet, syrup and others), Injection, Ointment	Allopathy, Homeopathy	Paracetamol, Vitamin, Calcium tablet, Fexofenadin, Azythromycin, Antacid	No	No	Yes	Yes	Hall canteen	No	Filtered	Hygienic enough	Yes	Weather	No	Yes	The Sinovac-CoronaVac vaccine	Dose 2	Yes	Sometimes	Academic pressure, Financial problem, Society, Accommodation problem, Lack of interaction with others, Excessive tuition	Very friendly	Yes	Yes	Yes	Yes	Yes	Yes	Depression, Loneliness	No	No	I hesitate a lot but I try	Agree
2023-04-28 20:23:40	farha.labib.52242@gmail.com	Farhan Labib	Male	18-20	farha.labib.52242@gmail.com	University of Dhaka	2021-22	Thakurgaon	Resident of hall	No	Less than 5 times	Fever	No	N/A	N/A	No	Yes	Oral (If you had tablet, syrup and others)	Allopathy	Paracetamol, Antacid	No	No	No	No	Hall canteen	Yes	Filtered	Unhygienic	No	Weather, Food quality	No	Yes	The Sinopharm COVID-19 vaccine	Dose 2	Yes	Often	Lack of interaction with others	Moderate	No	No	Yes	No	No	No	Depression, Loneliness, Stress	No	No	I hesitate a lot but I try	Moderate
2023-06-19 13:26:19	ah7965268@gmail.com	Asmaul hosna shirin	Female	21-23	ah7965268@gmail.com	Dhaka University	2019-20	Noakhali	Non-resident of hall	Yes	Less than 5 times	Fever	No	N/A	N/A	No	No	Oral (If you had tablet, syrup and others)	Allopathy	Paracetamol	No	No	No	No	University canteen	Yes	Filtered	Hygienic	No	Food quality	No	Yes	The Pfizer/BioNTech Comirnaty vaccine	All doses	Yes	Sometimes	Academic pressure	Very friendly	No	No	Yes	Yes	No	No	Depression	Yes	No	Yes I do it every time	Agree
2023-06-19 13:39:23	aswad-144366@geo.du.ac.bd	Aswad Sarkar	Male	24-26	aswad-144366@geo.du.ac.bd	University of Dhaka	2016-17	Dinajpur	Non-resident of hall	No	Never	N/A	No	N/A	N/A	No	No	Oral (If you had tablet, syrup and others)	N/A	N/A	No	No	No	No	Homemade/ Self made	Yes	Filtered	Hygienic	No	Weather, Food quality	Yes	Yes	The SII/COVISHIELD and AstraZeneca/AZD1222 vaccines	Dose 2	No	Never	Academic pressure	Very friendly	Yes	No	No	Yes	No	No	Depression, Addiction	No	No	Yes I do it every time	Strongly agree
2023-06-19 13:50:43	taniajannat333@gmail.com	Tania Zannat Tanni	Female	21-23	taniajannat333@gmail.com	Dhaka University	2019-20	Sylhet	Resident of hall	No	More than 5 times	Fever, Diarrhea	No	N/A	N/A	No	Yes	Oral (If you had tablet, syrup and others)	Allopathy	Paracetamol	No	No	Yes	Yes	Homemade/ Self made, Hall canteen	Yes	Filtered	Hygienic enough	Yes	Food quality, Accomodation	Yes	Yes	The Sinopharm COVID-19 vaccine	All doses	Yes	Often	Academic pressure	Moderate	No	No	No	No	No	No	Depression, Loneliness, Stress, Lack of confidence, Anxiety, Eating disorder ( You don't feel hungry or too much hungry)	No	No	I hesitate a lot but I try	Moderate
2023-06-19 14:04:23	sofuana113650@gmail.com	Tahira islam	Female	21-23	sofuana113650@gmail.com	Dhaka University	2019-20	Narayanganj	Non-resident of hall	Yes	Less than 5 times	Fever, Flu	Yes	Gastris,hypothyroidism	No change	Yes	Yes	Oral (If you had tablet, syrup and others)	Allopathy, Homeopathy	Seclo,homeopathic, thyrin	No	No	Yes	Yes	Homemade/ Self made, Restaurant	Yes	Filtered	Hygienic enough	Yes	Temparature	No	No	The Sinopharm COVID-19 vaccine	All doses	Yes	Often	Academic pressure, Society, Lack of interaction with others	Very friendly	No	No	Yes	No	No	No	Depression, Loneliness, Stress, Anxiety, Mood disorder	Yes	No	I just can't	Disagree
2023-06-19 14:38:38	sabbirdu12113@gmail.com	Md. Sabbir Mahmud	Male	21-23	sabbirdu12113@gmail.com	Dhaka University	2019-20	Pabna	Resident of hall	Yes	Less than 5 times	Fever	Yes	N/A	N/A	Yes	Yes	Oral (If you had tablet, syrup and others)	Allopathy	Paracetamol, Vitamin, Zinc/ Folic acid	No	No	Yes	Yes	Hall canteen	Yes	Filtered	Hygienic	Yes	Food quality, Accomodation	Yes	Yes	The Sinopharm COVID-19 vaccine	Dose 2	Yes	Often	Academic pressure, Financial problem, Accommodation problem	Very friendly	Yes	No	Yes	Yes	No	No	Depression, Lack of confidence, Mood disorder	No	No	Yes I do it every time	Moderate
2023-06-19 14:46:29	arafatyushufromel19@gmail.com	Arafat Yushuf Romel	Male	21-23	arafatyushufromel19@gmail.com	Dhaka University	2019-20	Dinajpur	Resident of hall	Yes	More than 5 times	Fever, Diarrhea, Flu	No	N/A	N/A	Yes	Yes	Oral (If you had tablet, syrup and others)	Allopathy	Paracetamol, Vitamin, Aspirin	No	No	No	N/A	Hall canteen, Restaurant	Yes	Tap water	Unhygienic	Yes	Temparature, Weather, Food quality, Accomodation	No	Yes	The SII/COVISHIELD and AstraZeneca/AZD1222 vaccines	All doses	No	Rarely	Academic pressure, Accommodation problem	Very friendly	Yes	Yes	No	Yes	Yes	Yes	Loneliness, Stress	No	No	I hesitate a lot but I try	Strongly agree
2023-06-19 14:52:34	shanta75@gmail.com	Alif arfian shanta	Female	21-23	shanta75@gmail.com	Dhaka University	2019-20	Chittagong	Non-resident of hall	No	Never	N/A	No	N/A	N/A	No	No	Oral (If you had tablet, syrup and others)	Allopathy	Paracetamol, Vitamin, Calcium tablet, Azythromycin	No	No	No	No	Homemade/ Self made, Made by home maid, Hall canteen	Yes	Filtered	Hygienic	No	Temparature, Weather	No	Yes	The Sinopharm COVID-19 vaccine	Dose 2	No	Rarely	Academic pressure, Financial problem, Society	Moderate	Yes	No	Yes	No	No	Yes	Depression, Loneliness, Stress	Yes	Yes	I hesitate a lot but I try	Agree
2023-06-19 14:58:49	rakib6771@gmail.com	Md Rakibul Hasan	Male	21-23	rakib6771@gmail.com	Dhaka University	2019-20	Gazipur	Non-resident of hall	No	Never	N/A	No	N/A	N/A	No	No	Oral (If you had tablet, syrup and others)	Allopathy	Paracetamol, Vitamin, Calcium tablet, Azythromycin	No	No	No	No	Homemade/ Self made, Made by home maid	Yes	Filtered	Hygienic	No	Temparature	No	Yes	The Sinopharm COVID-19 vaccine	Dose 2	No	Rarely	Academic pressure, Society	Moderate	Yes	No	Yes	No	No	Yes	Depression, Loneliness, Stress	No	No	I hesitate a lot but I try	Agree
2023-06-19 15:04:20	raysadhonkumar@gmail.com	Yasin shohag	Male	21-23	01918140425	Dhaka University	2019-20	Chandpur	Non-resident of hall	No	Never	N/A	No	N/A	N/A	No	No	Oral (If you had tablet, syrup and others)	Allopathy	Paracetamol, Vitamin	No	No	No	No	Homemade/ Self made, Made by home maid	Yes	Filtered	Hygienic enough	No	Temparature, Food quality	No	Yes	The SII/COVISHIELD and AstraZeneca/AZD1222 vaccines	Dose 2	No	Rarely	Academic pressure, Society	Moderate	Yes	No	Yes	No	No	Yes	Depression, Loneliness, Stress	No	No	I hesitate a lot but I try	Agree
2023-06-19 15:10:50	raysadhonkumar@gmail.com	Sengupta	Female	18-20	01648627332	Dhaka University	2021-22	Chattogram	Non-resident of hall	Yes	Less than 5 times	Fever, Diarrhea	No	N/A	Decreased	No	Yes	Oral (If you had tablet, syrup and others)	Allopathy	Paracetamol	No	No	No	No	Homemade/ Self made, Hall canteen, Restaurant, University canteen	Yes	Filtered	Hygienic enough	No	Temparature, Weather	No	Yes	The Pfizer/BioNTech Comirnaty vaccine	All doses	Yes	Often	Academic pressure, Lack of interaction with others, Personal problem	Very friendly	No	No	No	No	No	No	Depression, Stress, Inferiority Complex, Anxiety, Mood disorder, Eating disorder ( You don't feel hungry or too much hungry)	No	No	I hesitate a lot but I try	Moderate
2023-06-19 20:28:50	Florence23_122@gmail.com	Florence Era Gomes	Female	21-23	Florence23_122 @gmail.com	University of Dhaka	2019-20	Dhaka	Non-resident of hall	No	Never	N/A	No	N\A	N/A	No	No	Oral (If you had tablet, syrup and others)	Allopathy	Paracetamol, Vitamin, Calcium tablet	No	No	No	No	Homemade/ Self made	Yes	Filtered	Hygienic	No	Temparature, Weather	Yes	Yes	The Moderna COVID-19 vaccine	Dose 2	No	Rarely	Academic pressure	Very friendly	Yes	No	Yes	Yes	Yes	Yes	Depression, Stress, Mood disorder	No	No	I hesitate a lot but I try	Agree
2023-06-19 21:41:40	nahian322@gmail.com	Nahian Islam	Male	21-23	nahian322@gmail.com	University of Dhaka	2019-20	Dhaka	Non-resident of hall	No	Never	N/A	No	N\A	No change	No	No	Oral (If you had tablet, syrup and others)	Allopathy	Vitamin	No	No	No	No	Homemade/ Self made	Yes	Filtered	Hygienic	Yes	Food quality	Yes	Yes	The Moderna COVID-19 vaccine	Dose 2	Yes	Sometimes	Academic pressure	Very friendly	Yes	No	Yes	No	Yes	Yes	Stress	No	No	I hesitate a lot but I try	Agree
2023-06-19 22:33:56	Musa123@gmail.com	Md.Musa Mondol	Male	21-23	Musa123@gmail.com	University of Dhaka	2019-20	Rangpur	Resident of hall	No	Never	N/A	No	N\A	N/A	No	No	Oral (If you had tablet, syrup and others)	Allopathy	Paracetamol, Vitamin	No	No	No	No	Homemade/ Self made, Hall canteen	Yes	Filtered	Hygienic	Yes	Food quality	No	Yes	The Moderna COVID-19 vaccine	Dose 2	Yes	Sometimes	Academic pressure, Financial problem, Accommodation problem	Moderate	Yes	No	Yes	No	No	Yes	Depression, Loneliness, Stress	No	No	I hesitate a lot but I try	Agree
2023-06-19 23:12:57	Alamin343@gmail.com	Md.Al amin	Male	21-23	Alamin345@gmail.com	University of Dhaka	2019-20	Sirajganj	Resident of hall	No	Never	N/A	No	N\A	N/A	No	No	Oral (If you had tablet, syrup and others)	Allopathy	Paracetamol, Vitamin	No	No	No	No	Hall canteen	No	Filtered	Hygienic enough	No	Food quality	No	Yes	The Sinopharm COVID-19 vaccine	Dose 2	No	Rarely	Academic pressure, Financial problem, Accommodation problem	Moderate	Yes	No	No	Yes	No	No	Loneliness, Anxiety	No	No	I hesitate a lot but I try	Agree
2023-06-19 23:58:08	aslam12345@gmail.com	Md.Aslam Uddin	Male	21-23	aslam1234@gmail.com	University of Dhaka	2019-20	Noakhali	Non-resident of hall	Yes	Less than 5 times	Fever	No	N\A	No change	No	Yes	Injection	Allopathy	Paracetamol	No	No	Yes	Yes	University canteen	Yes	Tap water	Hygienic	No	Food quality	No	Yes	The Sinopharm COVID-19 vaccine	Dose 2	No	Sometimes	Financial problem	Very friendly	Yes	Yes	Yes	Yes	No	Yes	Loneliness	No	Yes	Yes I do it every time	Strongly agree
2023-06-20 11:15:28	loba.h000@gmail.com	Lamisa Haque	Female	21-23	loba.haque@gmail.com	University of Dhaka	2020-21	Pabna	Self accommodated (If you bear your own expense)	Yes	Less than 5 times	Abdominal infection	No	N/A	N/A	No	No	Oral (If you had tablet, syrup and others)	Allopathy	Paracetamol	No	No	Yes	No	Homemade/ Self made	Yes	Filtered	Hygienic	No	Weather	Yes	Yes	The Sinovac-CoronaVac vaccine	All doses	Yes	Often	Accommodation problem, Lack of interaction with others	Very friendly	Maybe	No	No	No	No	Yes	Depression, Loneliness, Stress, Lack of confidence, Mood disorder	No	No	I hesitate a lot but I try	Strongly agree
2023-06-20 11:21:16	autorthyshreya@gmail.com	S.Autorthy Shreya	Female	21-23	autorthyshreya@gmail.com	University of Dhaka	2020-21	Pabna	Non-resident of hall	No	Never	N/A	No	N/A	N/A	No	No	Oral (If you had tablet, syrup and others)	Allopathy, Homeopathy	Paracetamol	No	No	No	N/A	Homemade/ Self made, University canteen	Yes	Filtered	Hygienic	No	Temparature	Yes	Yes	The Pfizer/BioNTech Comirnaty vaccine	All doses	Yes	Sometimes	Academic pressure, Lack of interaction with others	Very friendly	No	No	No	Yes	No	No	Loneliness, Inferiority Complex, Lack of confidence	No	No	I just can't	Strongly agree
2023-06-20 11:27:27	fahimshahriar01635@gmail.com	Fahim Shahriar Tutul	Male	21-23	fahimshahriar01635@gmail.com	University of Dhaka	2020-21	Rajbari	Non-resident of hall	No	Never	N/A	No	N/A	N/A	No	No	Oral (If you had tablet, syrup and others)	Allopathy, Homeopathy	Paracetamol, Fexofenadin	Yes	No	No	N/A	Hall canteen, University canteen	Yes	Filtered	Hygienic	No	Food quality	No	Yes	The SII/COVISHIELD and AstraZeneca/AZD1222 vaccines	All doses	No	Rarely	Academic pressure, Lack of interaction with others	Very friendly	Maybe	No	No	No	No	No	Loneliness, Inferiority Complex	No	No	I hesitate a lot but I try	Agree
2023-06-20 11:33:16	mabdurrahim921@gmail.com	Abdur Rahim	Male	21-23	mabdurrahim921@gmail.com	University of Dhaka	2020-21	Dinajpur	Resident of hall	No	Never	N/A	No	N/A	N/A	No	No	Oral (If you had tablet, syrup and others)	Allopathy	Paracetamol, Fexofenadin	No	No	Yes	Yes	Hall canteen	Yes	Filtered	Unhygienic	Yes	Food quality, Accomodation	No	Yes	The Moderna COVID-19 vaccine	Dose 2	Yes	Often	Academic pressure, Financial problem, Accommodation problem, Lack of interaction with others	Moderate	No	No	No	No	No	Yes	Depression, Loneliness, Stress, Inferiority Complex, Lack of confidence, Addiction, Anxiety, Mood disorder, Panic attack, Eating disorder ( You don't feel hungry or too much hungry)	No	No	I hesitate a lot but I try	Moderate
2023-06-20 11:38:32	peuroy2002@gmail.com	Bibi Mariam	Female	18-20	01724835708	University of Dhaka	2020-21	Chapai Nawabganj	Resident of hall	No	Never	N/A	Yes	N/A	No change	No	No	Oral (If you had tablet, syrup and others)	Allopathy	Paracetamol	No	No	Yes	Yes	Homemade/ Self made	Yes	Filtered	Hygienic	No	Accomodation	No	Yes	The Sinopharm COVID-19 vaccine	Dose 2	Yes	Often	Financial problem	Very friendly	Yes	No	No	Yes	No	Yes	Depression	No	No	I just can't	Strongly disagree
2023-06-20 11:44:10	peuroy2002@gmail.com	Md. Alamgir Kabir	Male	21-23	01708566978	University of Dhaka	2020-21	Naogaon	Non-resident of hall	No	Never	N/A	Yes	Diarrhea	Increased	Yes	No	Oral (If you had tablet, syrup and others)	Allopathy	Paracetamol	No	No	No	N/A	Homemade/ Self made	Yes	Boiled	Hygienic enough	No	Food quality	No	Yes	The Moderna COVID-19 vaccine	All doses	No	Rarely	None of these	Moderate	Maybe	No	No	Yes	Yes	Yes	Depression, Stress, Lack of confidence	No	No	I hesitate a lot but I try	Moderate
2023-06-20 11:49:42	peurpy2002@gmail.com	Taskin Mubassir	Male	21-23	01744365046	University of Dhaka	2020-21	Thakurgaon	Resident of hall	Yes	More than 5 times	Fever, Diarrhea	No	N/A	Increased	Yes	No	Oral (If you had tablet, syrup and others)	Homeopathy	Paracetamol, Fexofenadin	Yes	No	Yes	No	Hall canteen	Yes	Tap water	Hygienic	No	Temparature, Weather	No	Yes	The SII/COVISHIELD and AstraZeneca/AZD1222 vaccines	Dose 2	No	Often	None of these	Moderate	Yes	No	Yes	Yes	Yes	No	Depression, Stress, Anxiety	No	No	I hesitate a lot but I try	Agree
2023-06-20 11:54:33	peuroy2002@gmail.com	Sadia Arefin Maya	Female	21-23	01861079338	University of Dhaka	2020-21	Tangail	Non-resident of hall	Yes	Less than 5 times	None of these	No	N/A	N/A	Yes	Yes	Oral (If you had tablet, syrup and others)	Allopathy	Paracetamol	No	No	No	N/A	Homemade/ Self made	Yes	Filtered	Hygienic	Yes	Accomodation	No	Yes	The Sinopharm COVID-19 vaccine	All doses	Yes	Sometimes	Academic pressure, Financial problem, Accommodation problem	Very friendly	No	No	No	Yes	No	No	Depression, Inferiority Complex	No	No	I hesitate a lot but I try	Disagree
2023-06-20 12:00:37	sajia45mks@gmail.com	Sajia Mahjabin Khan	Female	21-23	01855951230	University of Dhaka	2020-21	Jashore	Non-resident of hall	Yes	Less than 5 times	Normal sickness	Yes	Covid-19, fever	Decreased	Yes	Yes	Oral (If you had tablet, syrup and others), Ointment	Allopathy	Paracetamol, Vitamin, Fexofenadin	No	No	Yes	N/A	Homemade/ Self made, Restaurant, University canteen	Yes	Filtered	Hygienic	Yes	Weather, Food quality	Yes	Yes	The SII/COVISHIELD and AstraZeneca/AZD1222 vaccines	All doses	Yes	Sometimes	Academic pressure, Financial problem, Lack of interaction with others	Not so good	Maybe	No	No	Yes	No	No	Depression, Loneliness, Stress, Inferiority Complex, Lack of confidence, OCD (Obsessive compulsive disorder), Anxiety, Mood disorder, Panic attack	No	No	Yes I do it every time	Disagree
2023-06-20 12:06:06	themf07@gmail.com	Mahir Faisal	Male	21-23	thefm07@gmail.com	University of Dhaka	2020-21	Dhaka	Non-resident of hall	No	Never	N/A	No	N/A	N/A	No	No	Oral (If you had tablet, syrup and others)	Allopathy	Paracetamol	No	No	No	N/A	Homemade/ Self made, Hall canteen, Restaurant	Yes	Filtered	Hygienic	No	Food quality	No	Yes	The Pfizer/BioNTech Comirnaty vaccine	All doses	Yes	Often	Afraid of not able to achieve my goals	Very friendly	Maybe	No	No	No	No	Yes	Depression, Lack of confidence	No	No	Yes I do it every time	Moderate
2023-06-20 12:12:01	muhammadtoufiq100@gmail.com	Muhammad Toufiq	Male	21-23	muhammadtoufiq100@gmail.com	University of Dhaka	2020-21	Dinajpur	Resident of hall	Yes	Less than 5 times	Fever	No	N/A	N/A	No	No	Oral (If you had tablet, syrup and others)	Allopathy	Paracetamol, Zinc/ Folic acid	No	No	No	N/A	Hall canteen	Yes	Filtered	Unhygienic	Yes	Food quality, Accomodation	Yes	Yes	The Pfizer/BioNTech Comirnaty vaccine	All doses	Yes	Often	Academic pressure, Society, Lack of interaction with others	Very friendly	Maybe	No	No	Yes	No	No	Depression, Loneliness, Stress, Lack of confidence	No	No	I hesitate a lot but I try	Moderate
2023-06-20 12:51:07	smahint09@gmail.com	Shamanta Tasmim Mahin	Female	18-20	smahint09@gmail.com	University of Dhaka	2020-21	Bogura	Non-resident of hall	No	Never	N/A	No	N/A	N/A	No	No	Oral (If you had tablet, syrup and others)	Allopathy	N/A	No	No	No	N/A	Homemade/ Self made, Made by home maid, Hall canteen, Restaurant, University canteen	Yes	Filtered	Hygienic enough	No	Temparature, Weather, Food quality	Yes	Yes	The SII/COVISHIELD and AstraZeneca/AZD1222 vaccines	Dose 2	Yes	Often	None of these	Moderate	Yes	No	No	No	No	Yes	Depression, Stress	No	No	Yes I do it every time	Disagree
2023-06-20 13:01:58	skmerazulislam2001@gmail.com	Sk. Merazul Islam	Male	21-23	skmerazulislam2001@gmail.com	University of Dhaka	2020-21	Khulna	Resident of hall	No	Never	N/A	No	N/A	N/A	No	No	Oral (If you had tablet, syrup and others)	Allopathy	Paracetamol	No	Yes	No	N/A	Hall canteen	No	Filtered	Hygienic	No	Food quality, Accomodation	Yes	Yes	The Sinopharm COVID-19 vaccine	All doses	No	Never	N/A	Very friendly	Yes	Yes	Yes	Yes	Yes	Yes	Stress	No	No	I just can't	Strongly agree
2023-06-23 22:00:06	muhammadjulfikarali@gmail.com	MD. julfikar ali	Male	18-20	muhammadjulfikarali@gmail.com	Dhaka university	2021-22	BOGURA	Non-resident of hall	Yes	Less than 5 times	Fever	No	N/A	N/A	Yes	Yes	Oral (If you had tablet, syrup and others)	Allopathy	Paracetamol	No	No	Yes	Yes	Hall canteen, University canteen	No	Filtered	Hygienic	No	Temparature, Weather, Food quality	No	Yes	The Pfizer/BioNTech Comirnaty vaccine	Dose 2	Yes	Often	Academic pressure, Lack of interaction with others	Very friendly	Maybe	No	No	Yes	Yes	Yes	Depression, Loneliness, Stress, Mood disorder	No	No	I hesitate a lot but I try	Agree
2023-06-23 22:12:12	mdhabibulbasharhasib@gmail.com	MD. habibul burshar	Male	21-23	mdhabibulbasharhasib@gmail.com	Dhaka university	2021-22	COMIla	Resident of hall	No	Less than 5 times	Fever, Flu	No	N/A	N/A	Yes	Yes	Oral (If you had tablet, syrup and others)	Allopathy	Paracetamol, Aspirin	No	No	Yes	Yes	Hall canteen	Yes	Filtered	Hygienic enough	No	Temparature, Food quality, Accomodation	Yes	Yes	The Sinopharm COVID-19 vaccine	Dose 2	Yes	Often	Academic pressure, Financial problem, Society, Accommodation problem	Moderate	No	No	No	No	No	Yes	Depression, Stress	No	No	I just can't	Moderate
2023-06-23 22:32:27	raysadhonkumar@gmail.com	shamprity hoque	Female	21-23	01711441134	DHAKA university	2021-22	BOGURA	Self accommodated (If you bear your own expense)	Yes	Less than 5 times	Fever	No	N/A	N/A	Yes	Yes	Oral (If you had tablet, syrup and others)	Allopathy	Paracetamol	No	No	Yes	Yes	Homemade/ Self made, Restaurant, University canteen	Yes	Tap water	Hygienic enough	No	Weather, Food quality	No	Yes	The Pfizer/BioNTech Comirnaty vaccine	Dose 2	Yes	Sometimes	Academic pressure, Lack of interaction with others	Moderate	No	No	No	Yes	Yes	Yes	Depression, Loneliness, Stress, Lack of confidence, Mood disorder	No	No	I just can't	Moderate
2023-06-24 08:32:17	raysadhonkumar@gmail.com	Sanjida akter Reya	Female	18-20	01789262080	Dhaka University	2021-22	Noakhaili	Non-resident of hall	Yes	Less than 5 times	Fever	No	N/A	N/A	Yes	Yes	Ointment	Allopathy	Paracetamol	No	No	No	No	Homemade/ Self made, University canteen	Yes	Boiled	Hygienic	No	Weather	No	Yes	The Sinopharm COVID-19 vaccine	All doses	Yes	Sometimes	Academic pressure, Financial problem	Very friendly	Yes	No	No	No	No	Yes	Stress	No	No	I hesitate a lot but I try	Agree
2023-06-24 08:41:52	raysadhonkumar@gmail.com	Md. Ashiqur Rahman	Male	18-20	01409208252	Dhaka university	2021-22	Sherpur	Non-resident of hall	No	Never	Fever	No	N/A	N/A	No	No	Oral (If you had tablet, syrup and others)	Allopathy	Paracetamol	No	No	Yes	No	Homemade/ Self made, Made by home maid, Hall canteen, Restaurant, University canteen	Yes	Filtered	Hygienic	No	Accomodation	No	Yes	The Pfizer/BioNTech Comirnaty vaccine	Dose 1	Yes	Sometimes	Academic pressure, Lack of interaction with others	Moderate	Yes	No	No	Yes	Yes	Yes	Depression, Loneliness	No	Yes	Yes I do it every time	Moderate
2023-06-24 08:58:33	raysadhonkumar@gmail.com	Nowshin Ibnat	Female	18-20	01887031937	Dhaka university	2021-22	Feni	Self accommodated (If you bear your own expense)	Yes	Less than 5 times	Fever, sinusitis ,Migraine	Yes	N/A	Increased	No	No	Oral (If you had tablet, syrup and others)	Allopathy	Paracetamol	No	No	No	No	Hall canteen, University canteen	Yes	Boiled	Hygienic enough	Yes	Food quality, Accomodation	No	Yes	The Sinopharm COVID-19 vaccine	All doses	Yes	Always	Academic pressure, Financial problem, Accommodation problem	Moderate	Maybe	No	No	No	No	Yes	Depression, Stress, Anxiety, Mood disorder	No	No	I hesitate a lot but I try	Strongly agree
2023-06-24 09:11:28	raysadhonkumar@gmail.com	Rakib Islam	Male	18-20	01727603855	Dhaka university	2021-22	Nilphamary	Resident of hall	Yes	More than 5 times	Fever	No	N/A	N/A	No	Yes	Oral (If you had tablet, syrup and others)	Allopathy	Paracetamol, Aspirin	No	No	Yes	Yes	Hall canteen	Yes	Filtered	Unhygienic	No	Temparature, Weather, Food quality	No	Yes	The Pfizer/BioNTech Comirnaty vaccine	All doses	Yes	Always	Academic pressure, Financial problem, Society, Accommodation problem, Lack of interaction with others, Excessive tuition	Moderate	Maybe	No	No	Yes	Yes	No	Depression, Loneliness, Stress, Inferiority Complex, Lack of confidence, Addiction, Anxiety	No	No	Yes I do it every time	Strongly disagree
2023-06-24 10:25:10	nushfatasinah@gmail.com	Tahsinah Rahman Nushfa	Female	18-20	nushfatasinah@gmail.com	Dhaka University	2021-22	Dinajpur	Non-resident of hall	No	Less than 5 times	Jaundice, Fever	No	N/A	N/A	No	No	Oral (If you had tablet, syrup and others)	Allopathy	Vitamin, Zinc/ Folic acid	No	No	No	No	Homemade/ Self made, Hall canteen, Restaurant, University canteen	Yes	Filtered	Hygienic	No	Food quality	Yes	Yes	The Pfizer/BioNTech Comirnaty vaccine	All doses	Yes	Often	Academic pressure, Financial problem	Moderate	Maybe	No	No	Yes	Yes	Yes	Depression, Loneliness, Stress, Inferiority Complex, Lack of confidence, Addiction, Anxiety	No	No	Yes I do it every time	Moderate
2023-06-24 10:30:31	nusratjahanurme64@gmail.com	Nusrat jahan	Female	18-20	nusratjahanurme64@gmail.com	Dhaka University	2021-22	Borisal	Non-resident of hall	Yes	Less than 5 times	Fever, Diarrhea	No	N/A	N/A	No	Yes	Oral (If you had tablet, syrup and others)	Allopathy	Paracetamol	No	Yes	No	No	Homemade/ Self made	Yes	Filtered	Hygienic enough	No	Temparature, Food quality	No	Yes	The Pfizer/BioNTech Comirnaty vaccine	All doses	Yes	Often	Academic pressure, Financial problem	Very friendly	Yes	No	No	Yes	Yes	No	Depression, Stress	No	No	I hesitate a lot but I try	Strongly disagree
2023-06-24 10:37:38	raysadhonkumar@gmail.com	Hohona Biswas	Female	18-20	01784179497	Dhaka University	2021-22	Gopalgonj	Non-resident of hall	No	Never	Fever,	No	N/A	N/A	No	Yes	Oral (If you had tablet, syrup and others)	Allopathy	Paracetamol, Calcium tablet, Fexofenadin	Yes	No	No	No	Homemade/ Self made, Hall canteen	Yes	Filtered	Hygienic enough	No	Temparature, Weather, Food quality	No	Yes	The Pfizer/BioNTech Comirnaty vaccine	Dose 2	Yes	Often	Academic pressure, Society	Very friendly	Maybe	Yes	Yes	Yes	No	No	Depression, Loneliness, Stress, Anxiety, Panic attack	No	No	I hesitate a lot but I try	Disagree
2023-06-24 10:44:00	raysadhonkumar@gmail.com	Shikrity Sadia	Female	18-20	01717608315	Dhaka University	2021-22	Dinajpur	Non-resident of hall	Yes	Never	Typhoid	No	N/A	Decreased	Yes	Yes	Oral (If you had tablet, syrup and others), Injection	Allopathy	Paracetamol, Vitamin, Calcium tablet, Zinc/ Folic acid	No	No	No	No	Homemade/ Self made, Hall canteen, Restaurant, University canteen	Yes	Filtered	Hygienic	No	Weather, Food quality	No	Yes	The Pfizer/BioNTech Comirnaty vaccine	Dose 2	Yes	Sometimes	Academic pressure, Financial problem	Moderate	No	No	No	No	No	No	Depression, Inferiority Complex, Lack of confidence, Anxiety	No	No	I just can't	Moderate
2023-06-27 17:46:11	shohagHossain1002222@gmail.com	Shohag Hossen	Male	18-20	shohagHossain1002222@gmail.com	University of Dhaka	2021-22	Dinajpur	Non-resident of hall	No	Less than 5 times	Fever	No	N/A	N/A	No	Yes	Oral (If you had tablet, syrup and others)	Allopathy	Paracetamol	No	No	No	No	Homemade/ Self made, Made by home maid, Hall canteen, Restaurant, University canteen	Yes	Filtered	Hygienic enough	No	Weather	No	Yes	The Pfizer/BioNTech Comirnaty vaccine	Dose 1	Yes	Sometimes	Financial problem	Very friendly	Yes	No	Yes	Yes	No	Yes	Depression, Stress	No	No	I hesitate a lot but I try	Strongly agree
2023-06-27 17:51:21	jaedtalha111@gmail.com	Jaed At Talha	Male	21-23	jaedtalha111@gmail.com	University of Dhaka	2021-22	Cumilla	Non-resident of hall	No	Less than 5 times	Fever	No	N/A	Decreased	No	Yes	Oral (If you had tablet, syrup and others)	Homeopathy	Paracetamol	No	No	No	N/A	Homemade/ Self made, Hall canteen	Yes	Filtered	Hygienic enough	No	Weather, Accomodation	No	Yes	The Pfizer/BioNTech Comirnaty vaccine	Dose 2	Yes	Sometimes	Academic pressure	Very friendly	Yes	No	No	Yes	Yes	Yes	Stress	No	No	Yes I do it every time	Agree
2023-06-27 17:57:22	hasna2002.hena@gmail.com	Most. Hasna Hena	Female	18-20	hasna2002.hena@gmail.com	University of Dhaka	2021-22	Thakurgaon	Resident of hall	No	Never	N/A	No	N/A	N/A	No	Yes	Oral (If you had tablet, syrup and others)	Allopathy	Paracetamol	No	No	No	N/A	Hall canteen	Yes	Filtered	Hygienic	No	Weather	No	Yes	The Pfizer/BioNTech Comirnaty vaccine	All doses	No	Sometimes	None of these	Very friendly	Yes	No	Yes	Yes	No	Yes	Stress	No	No	Yes I do it every time	Moderate
2023-06-27 18:01:48	ashrafimah1234@gmail.com	Ashrafi Mahjabin	Female	21-23	ashrafimah1234@gmail.com	University of Dhaka	2021-22	Dinajpur	Non-resident of hall	No	Never	N/A	No	N/A	N/A	No	No	Oral (If you had tablet, syrup and others)	Allopathy	N/A	No	No	No	N/A	Made by home maid, Hall canteen	Yes	Filtered	Hygienic	No	Weather	No	Yes	The Sinopharm COVID-19 vaccine	All doses	Yes	Sometimes	Academic pressure	Very friendly	Yes	No	Yes	Yes	No	No	Depression, Lack of confidence	No	No	I hesitate a lot but I try	Agree
2023-06-27 18:06:26	farhatnafise01@gmail.com	Farhat Nafisa Chowdhury	Female	18-20	farhatnafise01@gmail.com	University of Dhaka	2021-22	Dhaka	Non-resident of hall	Yes	Less than 5 times	Flu	No	N/A	N/A	No	Yes	Oral (If you had tablet, syrup and others)	Allopathy	Encilor	No	No	No	N/A	Homemade/ Self made	No	Filtered	Hygienic enough	No	Temparature	Yes	Yes	The Pfizer/BioNTech Comirnaty vaccine	Dose 2	No	Rarely	Financial problem	Very friendly	No	No	Yes	Yes	No	Yes	Lack of confidence	No	No	Yes I do it every time	Agree
2023-06-27 18:12:41	nusaibabintemohiuddin@gmail.com	Nusaiba Binte Mohiuddin	Female	18-20	nusaibabintemohiuddin@gmail.com	University of Dhaka	2021-22	Dhaka	Non-resident of hall	No	Never	N/A	No	N/A	N/A	No	No	Oral (If you had tablet, syrup and others)	Allopathy	Paracetamol, Vitamin, Aspirin	No	No	No	N/A	Homemade/ Self made, Hall canteen, Restaurant, University canteen	Yes	Filtered	Hygienic	No	Weather	No	Yes	The Pfizer/BioNTech Comirnaty vaccine	Dose 2	Yes	Rarely	Academic pressure, Lack of interaction with others	Very friendly	Maybe	No	No	Yes	No	Yes	Depression, Loneliness, Inferiority Complex	No	No	I hesitate a lot but I try	Agree
2023-06-27 18:19:03	peuroy2002@gmail.com	Hoomayra Ashrafee Era	Female	18-20	peuroy2002@gmail	University of Dhaka	2021-22	Faridpur	Non-resident of hall	No	Never	N/A	No	N/A	N/A	No	Yes	Oral (If you had tablet, syrup and others)	Allopathy	N/A	No	No	No	N/A	Made by home maid	Yes	Filtered	Hygienic	No	Temparature	No	Yes	The Pfizer/BioNTech Comirnaty vaccine	All doses	Yes	Sometimes	Academic pressure	Moderate	Maybe	No	No	Yes	No	Yes	Loneliness, Stress, Lack of confidence	No	No	I hesitate a lot but I try	Moderate
2023-06-27 18:22:55	tonmoykarmakar92@gmail.com	Tonmoy	Male	18-20	tonmoykarmakar92@gmail.com	University of Dhaka	2021-22	Shariatpur	Resident of hall	Yes	Less than 5 times	Flu	No	N/A	N/A	No	No	Oral (If you had tablet, syrup and others)	Allopathy	Paracetamol	No	No	No	N/A	Hall canteen, Restaurant, University canteen	Yes	Bottled water	Hygienic enough	No	Food quality	Yes	Yes	The Pfizer/BioNTech Comirnaty vaccine	Dose 2	Yes	Sometimes	Academic pressure, Financial problem	Moderate	Maybe	No	Yes	No	No	Yes	Inferiority Complex	No	No	Yes I do it every time	Strongly agree
2023-06-27 18:28:17	peuroy2002@gmail.com	Jahan Jerin	Female	18-20	01323044995	University of Dhaka	2021-22	Tangail	Non-resident of hall	Yes	Less than 5 times	Flu, Cold & cough, tonsillitis	No	N/A	N/A	No	Yes	Oral (If you had tablet, syrup and others), Ointment	Allopathy	Paracetamol	No	No	No	N/A	Homemade/ Self made, Restaurant, University canteen	No	Boiled	Hygienic	Yes	Weather	No	Yes	The Pfizer/BioNTech Comirnaty vaccine	Dose 2	Yes	Often	Academic pressure	Moderate	Maybe	No	No	No	No	No	Depression, Mood disorder	No	No	I hesitate a lot but I try	Moderate
2023-06-27 18:32:40	meem16mondol@gmail.com	Meem Mondol	Female	21-23	meem16mondol@gmail.com	University of Dhaka	2020-21	Netrokona	Resident of hall	Yes	More than 5 times	Fever	Yes	Muscle spasm	Increased	Yes	Yes	Oral (If you had tablet, syrup and others)	Allopathy	Vitamin, Calcium tablet	No	No	Yes	Yes	Hall canteen, University canteen	Yes	Tap water	Hygienic	No	Food quality	No	Yes	The Pfizer/BioNTech Comirnaty vaccine	All doses	Yes	Often	Academic pressure	Moderate	Maybe	No	Yes	No	No	No	Depression, Stress, Lack of confidence, Anxiety, Mood disorder	No	No	I hesitate a lot but I try	Agree
2023-07-02 20:17:19	obd435356@gmail.com	Sheikh Md Sujan	Male	21-23	01954865590	CUET	2017-18	Gaibandha	Resident of hall	No	Less than 5 times	Fever, N/A,	No	N/A	N/A	No	No	Oral (If you had tablet, syrup and others)	Allopathy	Paracetamol, Antacid, Napa	No	No	Yes	No	Homemade/ Self made, Made by home maid, Hall canteen, Restaurant, University canteen	No	Filtered	Hygienic	No	Temparature, Weather, Food quality, Accomodation	Yes	Yes	The Moderna COVID-19 vaccine	Dose 2	Yes	Sometimes	Academic pressure, Lack of interaction with others, Excessive tuition	Very friendly	Yes	No	Yes	Yes	Yes	Yes	Depression, Loneliness, Stress, Eating disorder ( You don't feel hungry or too much hungry)	No	No	I hesitate a lot but I try	Agree
2023-07-02 20:31:37	nisat.tasnim5669@gmail.com	Nisat Tasnim	Female	21-23	nisat.tasnim5669@gmail.com	Dhaka City Collge (National University)	2021-22	Gopalgonj	Non-resident of hall	Yes	More than 5 times	Fever, Diarrhea	Yes	ligament pain in the right leg	Decreased	Yes	Yes	Oral (If you had tablet, syrup and others)	Allopathy	Paracetamol, Vitamin, Histacin,flagyl	No	No	No	N/A	Homemade/ Self made, Restaurant, University canteen	Yes	Filtered	Hygienic	Yes	Temparature, Weather	No	Yes	The Pfizer/BioNTech Comirnaty vaccine	All doses	Yes	Sometimes	Academic pressure, Financial problem, Society	Very friendly	Yes	No	No	No	No	Yes	Depression, Stress, Lack of confidence, Mood disorder	No	No	I hesitate a lot but I try	Strongly agree
2023-07-05 08:46:04	mdn520185@gmail.com	Nahid Ahmed	Male	18-20	mdn520185@gmail.com	University of Dhaka	2021-22	Bhola	Non-resident of hall	No	Never	N/A	No	N/A	N/A	No	No	Oral (If you had tablet, syrup and others)	Allopathy	Paracetamol	No	No	No	No	Homemade/ Self made	No	Filtered	Hygienic	No	Temparature	No	Yes	The Moderna COVID-19 vaccine	All doses	Yes	Sometimes	Academic pressure	Very friendly	Maybe	No	No	Yes	No	No	Stress	No	No	Yes I do it every time	Agree
2023-07-05 08:53:14	kazolchandraroy@gmail.com	Kazol	Male	24-26	kazolchandraroy@gmail.com	Cuet	2021-22	Lalmonirhat	Non-resident of hall	Yes	Less than 5 times	Fever	No	No	Decreased	Yes	No	Oral (If you had tablet, syrup and others)	Allopathy	Vitamin	No	No	Yes	Yes	Homemade/ Self made	No	Tap water	Hygienic	No	Temparature	No	Yes	The Sinopharm COVID-19 vaccine	All doses	Yes	Never	Society	Not so good	No	No	Yes	Yes	Yes	Yes	Depression	No	Yes	I hesitate a lot but I try	Agree
2023-07-05 08:53:21	jannatula042@gmail.com	Jannatul Afrin	Female	18-20	jannatula042@gmail.com	Dhaka University	2020-21	Gazipur	Non-resident of hall	No	Less than 5 times	Fever,	No	N/A	N/A	No	No	Oral (If you had tablet, syrup and others)	Allopathy	Paracetamol	No	No	No	No	Homemade/ Self made, University canteen	Yes	Filtered	Hygienic enough	Yes	Food quality	No	Yes	The Sinopharm COVID-19 vaccine	Dose 2	Yes	Often	Academic pressure	Moderate	Maybe	No	No	Yes	Yes	No	Depression, Loneliness, Stress, Mood disorder	No	No	I hesitate a lot but I try	Moderate
2023-07-05 09:03:23	shakilahmedm1601@gmail.com	Shakil Ahmed	Male	18-20	shakilahmedm1601@gmail.com	Dhaka University	2021-22	Rangpur	Non-resident of hall	No	Never	N/A	Yes	Heavy fever like typhoid	Decreased	Yes	Yes	Oral (If you had tablet, syrup and others)	Allopathy	Paracetamol, Aspirin	No	No	No	No	Homemade/ Self made, Made by home maid, University canteen	No	Filtered	Hygienic	Yes	Temparature, Food quality	No	Yes	The Pfizer/BioNTech Comirnaty vaccine	Dose 1	Yes	Always	Academic pressure	Very friendly	Maybe	Yes	Yes	Yes	No	Yes	Depression, Stress	No	No	I just can't	Moderate
2023-07-05 09:12:53	raysulislamshamim@gmail.com	Raysal Islam	Male	21-23	raysulislamshamim@gmail.com	Dhaka University	2020-21	Sherpur	Non-resident of hall	Yes	More than 5 times	Fever, Diarrhea	No	N/A	N/A	Yes	Yes	Oral (If you had tablet, syrup and others)	Allopathy	Paracetamol, Calcium tablet	No	No	No	No	Hall canteen, University canteen	No	Tap water	Unhygienic	Yes	Food quality, Accomodation	No	Yes	The Sinopharm COVID-19 vaccine	Dose 2	Yes	Always	Accommodation problem, Lack of interaction with others	Very friendly	Maybe	No	Yes	Yes	No	Yes	Depression, Lack of confidence	No	No	Yes I do it every time	Moderate
2023-07-05 09:21:53	habiburrahmanhabib123@gmail.con	Habibur Rahman	Male	18-20	habiburrahmanhabib123@gmail.con	Dhaka University	2021-22	Dhaka University	Non-resident of hall	Yes	Less than 5 times	Fever	Yes	Asthema,cold alergy	Decreased	Yes	Yes	Oral (If you had tablet, syrup and others)	Allopathy	Paracetamol	Yes	No	No	No	Homemade/ Self made, Made by home maid, Hall canteen, Restaurant, University canteen	Yes	Filtered	Hygienic enough	No	Weather, Food quality	Yes	Yes	The SII/COVISHIELD and AstraZeneca/AZD1222 vaccines	Dose 2	Yes	Sometimes	Academic pressure	Very friendly	Yes	No	Yes	No	No	Yes	Stress	No	No	I just can't	Strongly agree
2023-07-05 10:38:02	rakibul.polok@gmail.com	Md. Rakibul hassan polock	Male	18-20	rakibul.polok@gmail.com	Dhaka University	2021-22	Gaibandha	Non-resident of hall	Yes	Less than 5 times	Fever,	No	N/A	N/A	Yes	Yes	Oral (If you had tablet, syrup and others)	Allopathy	Paracetamol, Zinc/ Folic acid	No	No	No	No	Homemade/ Self made, Hall canteen, Restaurant	Yes	Filtered	Hygienic	Yes	Weather, Food quality	No	Yes	The Pfizer/BioNTech Comirnaty vaccine	Dose 2	No	Never	Academic pressure	Very friendly	Yes	No	No	Yes	Yes	Yes	Depression, Inferiority Complex	No	No	Yes I do it every time	Moderate
2023-07-05 10:45:36	ummehabibaborsha1000@gmail.com	Umme habiba borsha	Female	18-20	ummehabibaborsha1000@gmail.com	Dhaka University	2021-22	Panchagarh	Resident of hall	Yes	Less than 5 times	Fever,	Yes	Appendix	Decreased	Yes	Yes	Oral (If you had tablet, syrup and others)	Homeopathy	Paracetamol,	No	No	Yes	Yes	Homemade/ Self made, Hall canteen, University canteen	Yes	Filtered	Hygienic	No	Accomodation	No	Yes	The Moderna COVID-19 vaccine	Dose 2	Yes	Always	Academic pressure, Financial problem, Society, Accommodation problem, Lack of interaction with others, Excessive tuition	Very friendly	No	No	Yes	Yes	No	No	Depression, Loneliness, Stress, Lack of confidence, Addiction, Anxiety, Mood disorder, Eating disorder ( You don't feel hungry or too much hungry)	No	No	I just can't	Agree
2023-07-05 11:53:44	raysadhonkumar@gmail.com	Mehedi hasan	Male	21-23	01918140426	Dhaka University	2021-22	Rangpur	Resident of hall	Yes	More than 5 times	Fever,	Yes	Lung infection	No change	Yes	Yes	Oral (If you had tablet, syrup and others)	Allopathy	Paracetamol, Zinc/ Folic acid,	Yes	No	No	No	Homemade/ Self made	Yes	Boiled	Hygienic	No	Weather	Yes	Yes	The Pfizer/BioNTech Comirnaty vaccine	All doses	Yes	Often	Society	Moderate	Maybe	No	No	Yes	No	No	Loneliness, Stress, Anxiety	Yes	No	Yes I do it every time	Agree
2023-07-05 12:02:10	anidumi165@gmail.com	Anid hasan	Male	21-23	anidumi165@gmail.com	Dhaka University	2021-22	Dhaka	Non-resident of hall	No	Never	N/A	Yes	Jandice,chicken pox	N/A	Yes	Yes	Oral (If you had tablet, syrup and others)	Allopathy	Paracetamol, Zinc/ Folic acid	No	No	Yes	Wont to make mediacal control	Made by home maid, Hall canteen, Restaurant, University canteen	Yes	Filtered	Hygienic	No	Temparature	No	Yes	The Pfizer/BioNTech Comirnaty vaccine	Dose 2	Yes	Sometimes	Academic pressure	Very friendly	Yes	No	No	Yes	Yes	Yes	Stress, Inferiority Complex, Lack of confidence	No	No	Yes I do it every time	Moderate
2023-07-05 12:08:09	raysadhonkumar@gmail.com	Mahajabin fatema	Female	18-20	01796071400	Dhaka University	2021-22	Rangpur	Non-resident of hall	No	Less than 5 times	Fever	No	N/A	N/A	Yes	Yes	Oral (If you had tablet, syrup and others)	Allopathy	Paracetamol, Aspirin	No	No	No	No	Homemade/ Self made, Hall canteen, University canteen	Yes	Filtered	Hygienic	No	Temparature, Weather	No	Yes	The Pfizer/BioNTech Comirnaty vaccine	All doses	Yes	Often	Academic pressure	Moderate	Maybe	No	No	Yes	No	No	Depression, Stress, Inferiority Complex, Anxiety, Mood disorder	No	No	I hesitate a lot but I try	Agree
2023-07-05 13:43:37	raysadhonkumar@gmail.com	Md. Asif uzzaman Antu	Male	21-23	raysadhonkumar@gmail.com	Dhaka University	2019-20	Jhenidha	Resident of hall	No	Never	N/A	No	N/A	N/A	No	No	Oral (If you had tablet, syrup and others)	Allopathy	Paracetamol, Fexofenadin, Azythromycin, Zinc/ Folic acid	No	No	Yes	Yes	Hall canteen	Yes	Tap water	Hygienic	No	Food quality, Accomodation	No	Yes	The Moderna COVID-19 vaccine	Dose 2	No	Never	Financial problem, Accommodation problem	Moderate	Yes	No	Yes	No	No	Yes	Stress, Anxiety	No	No	I hesitate a lot but I try	Agree
2023-07-05 13:48:41	raysadhonkumar@gmail.com	Shamia Hossain Oishee	Female	18-20	01881900931	Dhaka University	2021-22	Chandpur	Non-resident of hall	No	More than 5 times	Fever, Cold	Yes	Pneumonia	Decreased	Yes	Yes	Oral (If you had tablet, syrup and others)	Allopathy	Paracetamol	No	No	No	N/A	Homemade/ Self made, University canteen	Yes	Filtered	Hygienic	Yes	Weather	No	Yes	The Pfizer/BioNTech Comirnaty vaccine	Dose 2	Yes	Sometimes	Academic pressure, Financial problem	Very friendly	Maybe	No	No	No	Yes	Yes	Stress	No	No	I hesitate a lot but I try	Agree
2023-07-10 00:24:28	arman2002@gmail.com	Arman	Male	21-23	aran2002@gmail.com	University of Dhaka	2020-21	Dinajpur	Non-resident of hall	No	Never	N/A	No	N\A	N/A	No	No	Oral (If you had tablet, syrup and others)	Allopathy	Paracetamol, Aspirin	No	No	No	N\A	Hall canteen	No	Filtered	Hygienic enough	No	Food quality	No	Yes	The Sinopharm COVID-19 vaccine	Dose 2	No	Often	Academic pressure	Very friendly	No	No	No	Yes	Yes	Yes	Loneliness, Lack of confidence	No	No	I hesitate a lot but I try	Agree
2023-07-10 00:56:46	bayazid2323@gmail.com	MD.Bayazid	Male	21-23	bayazid2323@gmail.com	University of Dhaka	2019-20	Cumilla	Resident of hall	Yes	More than 5 times	Fever	Yes	Flu	Increased	Yes	Yes	Oral (If you had tablet, syrup and others)	Allopathy	Paracetamol	No	Yes	Yes	No	Hall canteen	No	Tap water	Unhygienic	No	Food quality	No	Yes	The Pfizer/BioNTech Comirnaty vaccine	Dose 2	Yes	Often	Academic pressure	Very friendly	Maybe	Yes	Yes	No	No	Yes	Depression	No	No	Yes I do it every time	Moderate
2023-07-10 01:31:06	emran567@gmail.com	Emran Hossain	Male	18-20	01675498714	University Of Dhaka	2019-20	Lakshmipur	Resident of hall	Yes	More than 5 times	Fever, Diarrhea	Yes	Right Humerus broken	Increased	Yes	Yes	Oral (If you had tablet, syrup and others)	Allopathy	Paracetamol, Vitamin, Calcium tablet, Aspirin	No	No	Yes	No	Hall canteen	No	Tap water	Unhygienic	No	Food quality	No	Yes	The Pfizer/BioNTech Comirnaty vaccine	Dose 2	Yes	Often	Academic pressure	Very friendly	Maybe	Yes	Yes	No	No	Yes	Depression, Stress, Lack of confidence, Anxiety	No	No	Yes I do it every time	Moderate
2023-07-10 02:15:47	arafat456@gmail.com	Yeasin Arafat	Male	21-23	0178563468	University Of Dhaka	2019-20	Pirojpur	Non-resident of hall	No	Less than 5 times	Fever, Dengue	No	N\A	N/A	Yes	Yes	Oral (If you had tablet, syrup and others)	Allopathy	Paracetamol	No	No	Yes	No	Hall canteen	Yes	Filtered	Unhygienic	Yes	Temparature, Weather, Food quality, Accomodation	No	Yes	The Sinovac-CoronaVac vaccine	Dose 2	Yes	Often	Academic pressure, Society, Lack of interaction with others	Very friendly	Yes	Yes	No	Yes	Yes	Yes	Depression, Stress	No	No	Yes I do it every time	Agree
2023-07-10 02:37:03	towhidakram111@gmail.com	Towhid Akram	Male	21-23	towhidakram111@gmail.com	University of Dhaka	2019-20	Noakhali	Resident of hall	No	Never	N/A	No	N\A	N/A	No	No	Oral (If you had tablet, syrup and others)	Allopathy	Paracetamol, Calcium tablet, Aspirin	No	No	Yes	N\A	Hall canteen	Yes	Filtered	Hygienic	Yes	Food quality	No	Yes	The Sinopharm COVID-19 vaccine	Dose 2	No	Sometimes	Society	Moderate	Maybe	No	No	Yes	No	No	Depression, Lack of confidence, Anxiety	No	No	I just can't	Moderate
2023-07-10 02:59:21	aymanalam961@gmail.com	Ayman Alam	Male	21-23	aymanalam961@gmail.com	University of Dhaka	2019-20	chandpur	Resident of hall	No	Less than 5 times	Fever, Flu	Yes	Chicken pox	Decreased	Yes	No	Oral (If you had tablet, syrup and others)	Allopathy	Paracetamol, Aspirin	No	No	Yes	Yes	Hall canteen	Yes	Filtered	Unhygienic	No	Food quality	No	Yes	The Moderna COVID-19 vaccine	Dose 2	Yes	Often	Financial problem	Moderate	Maybe	Yes	No	Yes	Yes	Yes	Loneliness	No	No	Yes I do it every time	Moderate
2023-07-10 09:25:33	amrsad1952@gmail.com	MD. Mithu Sarkar	Male	18-20	01315160554	University of Dhaka	2020-21	Kurigram	Resident of hall	No	Never	N/A	Yes	Dental problem	Increased	Yes	Yes	Oral (If you had tablet, syrup and others)	Allopathy	Paracetamol, Vitamin, Zinc/ Folic acid, Tufnil,	No	No	Yes	Yes	Hall canteen	Yes	Tap water	Unhygienic	Yes	Temparature	No	Yes	The Pfizer/BioNTech Comirnaty vaccine	Dose 2	Yes	Often	Academic pressure, Financial problem, Accommodation problem, Lack of interaction with others	Very friendly	Yes	No	No	Yes	No	No	Depression, Loneliness, Stress	No	No	Yes I do it every time	Strongly agree
2023-07-10 09:36:32	amrsad1952@gmail.com	KAMRUNNAHAR KONA	Female	18-20	konakamrunnahar790@gmail.com	UNIVERSITY OF DHAKA	2021-22	GAZIPUR	Non-resident of hall	Yes	More than 5 times	Fever, Diarrhea, STOMACH ACHE, HEADACHE	No	N/A	Decreased	Yes	Yes	Oral (If you had tablet, syrup and others)	Allopathy	Paracetamol, Tufnil, Antacid	No	No	Yes	No	Made by home maid	Yes	Filtered	Hygienic enough	No	Temparature, Weather	No	Yes	The Pfizer/BioNTech Comirnaty vaccine	Dose 2	Yes	Sometimes	Academic pressure, Society	Moderate	Yes	No	No	Yes	Yes	No	Depression, Loneliness, Anxiety, Mood disorder	No	No	I hesitate a lot but I try	Disagree
2023-07-10 11:13:01	morshedmehnush@gmail.com	Mehnush Morshed	Female	21-23	01762062433	Bangladesh University of Engineering and Technology	2020-21	Chandpur	Non-resident of hall	Yes	Less than 5 times	Fever, Flu, Severe Migraine, Allergy	No	N/A	N/A	No	No	Oral (If you had tablet, syrup and others), Injection, Ointment	Allopathy	Paracetamol, Fexofenadin, Tufnil, Antacid	No	No	No	N/A	Homemade/ Self made, University canteen	No	Filtered	Hygienic	Yes	Temparature, Weather, Food quality	Yes	Yes	The Moderna COVID-19 vaccine	Dose 2	Yes	Always	Academic pressure, Financial problem, Society, Excessive tuition	Very friendly	Maybe	No	Yes	Yes	Yes	No	Depression, Stress, Inferiority Complex, Lack of confidence, Anxiety, Mood disorder, Panic attack	No	No	I hesitate a lot but I try	Moderate
2023-07-13 00:13:26	paradoxicalyouth2002@gmail.com	Md.Sanjed Hossen	Male	21-23	sanjedhossen490@gmail.com	University of Dhaka	2017-18	Rangpur	Resident of hall	Yes	More than 5 times	Fever, Dengue	No	N\A	N/A	No	No	Oral (If you had tablet, syrup and others)	Homeopathy	Paracetamol	No	No	No	No	Hall canteen, Restaurant, University canteen	No	Filtered	Unhygienic	No	Weather	Yes	Yes	The Sinopharm COVID-19 vaccine	Dose 1	Yes	Sometimes	Academic pressure, Financial problem, Society, Excessive tuition, relationship	Very friendly	Yes	No	Yes	No	No	Yes	Depression, Stress, Mood disorder	No	No	Yes I do it every time	Strongly agree
2023-07-13 00:24:09	paradoxicalyouth2002@gmail.com	Tasfia binte Mahmud	Female	18-20	tasfiabintemahmud@gmail.com	University of Dhaka	2019-20	Brahmanbaria	Non-resident of hall	No	Less than 5 times	Fever, Diarrhea	No	N/A	N/A	Yes	Yes	Oral (If you had tablet, syrup and others)	Allopathy	Paracetamol	No	No	No	No	Homemade/ Self made, University canteen	Yes	Filtered	Hygienic	No	Weather	Yes	Yes	The Moderna COVID-19 vaccine	All doses	Yes	Sometimes	Academic pressure	Very friendly	Yes	No	Yes	Yes	No	No	Mood disorder	No	No	I hesitate a lot but I try	Moderate
2023-07-13 00:41:57	paradoxicalyouth2002@gmail.com	Ziaul Haque	Male	24-26	ziaulhaque3130@gmail.com	University of Dhaka	2017-18	Barguna	Resident of hall	Yes	Less than 5 times	Fever, Diarrhea, Flu	Yes	Reactive arthraitis	Increased	Yes	Yes	Oral (If you had tablet, syrup and others)	Allopathy	Paracetamol, Fexofenadin, Azythromycin	No	Yes	No	No	Hall canteen, Restaurant	Yes	Tap water	Unhygienic	No	Weather	Yes	Yes	The Sinopharm COVID-19 vaccine	Dose 2	Yes	Sometimes	Academic pressure, Society	Very friendly	Yes	No	Yes	Yes	Yes	No	Depression, Stress	Yes	No	I hesitate a lot but I try	Agree
2023-07-13 01:06:37	paradoxicalyouth2002@gmail.com	Shimla Akter	Female	21-23	shimla2019316981@gmail.com	University of Dhaka	2019-20	Dhaka	Non-resident of hall	No	Less than 5 times	Dengue, Flu	No	N/A	No change	Yes	Yes	Oral (If you had tablet, syrup and others)	Allopathy	Paracetamol, Vitamin, Calcium tablet, Zinc/ Folic acid	No	No	No	No	Homemade/ Self made, University canteen	Yes	Boiled	Hygienic	No	Temparature, Weather	No	Yes	The Moderna COVID-19 vaccine	All doses	Yes	Sometimes	Academic pressure	Very friendly	Yes	No	Yes	Yes	Yes	Yes	Mood disorder	No	No	I just can't	Strongly agree
2023-07-13 08:14:05	raysadhonkumar@gmail.com	Tasbiha Tanim	Female	21-23	tasbihatanim@gmail.com	Dhaka University	2019-20	Borisal	Non-resident of hall	No	Never	N/A	No	N/A	N/A	No	Yes	Oral (If you had tablet, syrup and others)	Allopathy	Paracetamol, Fexofenadin, Zinc/ Folic acid	No	No	No	No	Homemade/ Self made, Restaurant, University canteen	Yes	Filtered	Hygienic enough	No	Weather	Yes	Yes	The Pfizer/BioNTech Comirnaty vaccine	All doses	Yes	Sometimes	Academic pressure	Very friendly	Yes	No	No	Yes	No	No	Stress	No	No	Yes I do it every time	Agree
2023-07-13 11:07:03	rmdarifur88@gmail.com	Arifur Rahaman	Male	21-23	rmdarifur88@gmail.com	University of Dhaka	2021-22	Chattogram	Resident of hall	No	More than 5 times	.	No	N/A	N/A	Yes	Yes	Oral (If you had tablet, syrup and others)	Allopathy	Paracetamol	Yes	No	No	N/A	Hall canteen	No	Filtered	Hygienic	No	Food quality, Accomodation	No	Yes	The Sinopharm COVID-19 vaccine	Dose 2	Yes	Sometimes	.	Moderate	Yes	No	Yes	Yes	No	No	Stress	No	No	Yes I do it every time	Agree
2023-07-13 11:11:31	peuroy2002@gmail.com	Kabirul Islam Mukty	Male	21-23	01571340264	University of Dhaka	2020-21	Narail	Self accommodated (If you bear your own expense)	Yes	More than 5 times	Fever, Flu	No	N/A	N/A	Yes	No	Oral (If you had tablet, syrup and others)	Allopathy	Paracetamol	No	No	No	N/A	Hall canteen, University canteen	Yes	Filtered	Hygienic enough	No	Temparature, Weather, Food quality	No	Yes	The Pfizer/BioNTech Comirnaty vaccine	Dose 2	Yes	Sometimes	Academic pressure, Financial problem, Accommodation problem	Very friendly	Yes	No	No	No	No	No	Depression, Loneliness, Stress, Lack of confidence, Addiction, Anxiety, Panic attack, Eating disorder ( You don't feel hungry or too much hungry)	No	No	I just can't	Strongly disagree
2023-07-13 11:17:42	peuroy2002@gmail.com	Rabbi	Male	18-20	01304208665	University of Dhaka	2021-22	Meherpur	Non-resident of hall	Yes	Less than 5 times	Fever	No	N/A	N/A	Yes	Yes	Oral (If you had tablet, syrup and others)	Allopathy	Paracetamol, Vitamin	No	No	No	N/A	Made by home maid	Yes	Filtered	Hygienic enough	No	Temparature, Weather, Food quality, Accomodation	No	Yes	The Sinopharm COVID-19 vaccine	Dose 2	Yes	Sometimes	Academic pressure, Financial problem, Lack of interaction with others	Very friendly	No	No	No	No	No	Yes	Stress, Lack of confidence	No	No	I just can't	Strongly agree
2023-07-13 11:19:29	paradoxicalyouth2002@gmail.com	Fatima Tuz Zohra	Female	21-23	fatimaanamike@gmail.com	University of Dhaka	2019-20	Feni	Non-resident of hall	No	Less than 5 times	Fever	Yes	PCOS	Increased	Yes	Yes	Oral (If you had tablet, syrup and others)	Allopathy	Fexofenadin	No	No	No	No	Homemade/ Self made, University canteen	Yes	Filtered	Hygienic	No	Weather	No	Yes	The Moderna COVID-19 vaccine	All doses	Yes	Sometimes	Academic pressure	Very friendly	Maybe	No	No	Yes	Yes	No	Depression, Loneliness, Stress, Lack of confidence, Anxiety, Mood disorder, Panic attack	No	No	I just can't	Moderate
2023-07-13 11:23:10	bandnaakter@gmail.com	Bandna Akter Boishakhi	Female	18-20	bandnaakter@gmail.com	University of Dhaka	2021-22	Manikganj	Resident of hall	No	Never	N/A	Yes	Lack of Vitamin D, mental problem.	Increased	Yes	Yes	Oral (If you had tablet, syrup and others)	Allopathy	Calcium tablet	No	No	No	No	Hall canteen	No	Filtered	Hygienic	No	Food quality, Accomodation	No	Yes	The Pfizer/BioNTech Comirnaty vaccine	Dose 2	Yes	Always	Academic pressure, Financial problem, Society	Moderate	Maybe	No	Yes	Yes	No	No	Depression, Lack of confidence, Anxiety, Panic attack	No	No	I hesitate a lot but I try	Disagree
2023-07-13 11:29:04	tahminaaktertuly73@gmail.com	Tahmina Akter Tuly	Female	21-23	tahminaaktertuly73@gmail.com	University of Dhaka	2021-22	Faridpur	Non-resident of hall	No	Never	N/A	No	N/A	N/A	No	No	Oral (If you had tablet, syrup and others)	Allopathy	Paracetamol, Zinc/ Folic acid	No	No	No	N/A	Homemade/ Self made, University canteen	Yes	Filtered	Hygienic enough	No	Temparature, Accomodation	No	Yes	The Pfizer/BioNTech Comirnaty vaccine	Dose 2	Yes	Sometimes	Academic pressure, Financial problem, Accommodation problem, Lack of interaction with others	Very friendly	No	No	Yes	Yes	Yes	Yes	Depression, Stress, Mood disorder	No	No	I hesitate a lot but I try	Strongly agree
2023-07-13 11:33:33	md.riyadmir01@gmail.com	Md. Riyad Mir	Male	18-20	md.riyadmir01@gmail.com	University of Dhaka	2021-22	Bagerhat	Resident of hall	Yes	Less than 5 times	Fever	No	N/A	N/A	No	Yes	Oral (If you had tablet, syrup and others)	Allopathy	Paracetamol	No	No	No	N/A	Hall canteen	Yes	Tap water	Unhygienic	Yes	Food quality, Accomodation	No	Yes	The Pfizer/BioNTech Comirnaty vaccine	Dose 2	Yes	Often	Lack of interaction with others	Very friendly	No	Yes	Yes	No	Yes	No	Depression, Anxiety	Yes	No	I hesitate a lot but I try	Agree
2023-07-13 11:36:52	paradoxicalyouth2002@gmail.com	Md.Mamun Miah	Male	21-23	mamundugeo@gmail.com	University of Dhaka	2019-20	Cumilla	Resident of hall	No	Never	N/A	No	N/A	N/A	No	No	Oral (If you had tablet, syrup and others)	Allopathy	Paracetamol, Calcium tablet, Azythromycin, Zinc/ Folic acid	No	No	Yes	Yes	Hall canteen	Yes	Tap water	Hygienic	No	Food quality, Accomodation	No	Yes	The Sinopharm COVID-19 vaccine	Dose 2	Yes	Often	Academic pressure, Financial problem, Accommodation problem, Lack of interaction with others	Moderate	Yes	No	Yes	Yes	No	Yes	Depression, Loneliness	No	No	I hesitate a lot but I try	Agree
2023-07-13 11:37:42	haqueniamol@gmail.com	Niamol Haque	Male	18-20	haqueniamol@gmail.com	University of Dhaka	2021-22	Brahmanbaria	Resident of hall	Yes	Less than 5 times	Fever	No	N/A	N/A	No	Yes	Oral (If you had tablet, syrup and others)	Allopathy	Paracetamol	No	No	No	N/A	Hall canteen	No	Filtered	Unhygienic	No	Food quality, Accomodation	No	Yes	The Pfizer/BioNTech Comirnaty vaccine	All doses	Yes	Sometimes	Academic pressure, Financial problem	Moderate	Maybe	No	Yes	Yes	Yes	Yes	Depression, Lack of confidence, Mood disorder	No	No	Yes I do it every time	Agree
2023-07-13 11:42:30	shakilahamed3998@gmail.com	Shakil Ahamed	Male	18-20	shakilahamed3998@gmail.com	University of Dhaka	2021-22	Cumilla	Resident of hall	Yes	Less than 5 times	Fever	No	N/A	N/A	Yes	Yes	Oral (If you had tablet, syrup and others)	Allopathy	Paracetamol	No	No	No	N/A	Hall canteen, University canteen	No	Filtered	Hygienic	No	Food quality	No	Yes	The Pfizer/BioNTech Comirnaty vaccine	All doses	Yes	Sometimes	.	Very friendly	Maybe	No	Yes	Yes	Yes	No	Stress	No	No	I hesitate a lot but I try	Agree
2023-07-13 11:53:11	mdkhademulislam1060@gmail.com	Md. Khademul Islam	Male	18-20	mdkhademulislam1060@gmail.com	University of Dhaka	2021-22	Tangail	Resident of hall	Yes	Less than 5 times	Jaundice	No	N/A	N/A	Yes	Yes	Oral (If you had tablet, syrup and others)	Allopathy	Paracetamol	No	No	No	N/A	Hall canteen, University canteen	Yes	Filtered	Hygienic	No	Accomodation	No	Yes	The Pfizer/BioNTech Comirnaty vaccine	Dose 2	Yes	Sometimes	Academic pressure	Very friendly	Maybe	Yes	Yes	Yes	Yes	Yes	Loneliness	No	No	Yes I do it every time	Agree
2023-07-13 11:55:07	paradoxicalyouth2002@gmail.com	Nahian Islam Nirjhar	Male	18-20	nirjhar454@gmail.com	University of Dhaka	2019-20	Dhaka	Non-resident of hall	No	Never	N/A	No	N/A	No change	No	No	Oral (If you had tablet, syrup and others)	Allopathy	Paracetamol	No	No	No	No	Made by home maid	Yes	Filtered	Hygienic enough	Yes	Food quality	Yes	Yes	The Moderna COVID-19 vaccine	Dose 2	Yes	Sometimes	Academic pressure, Relationship	Very friendly	Yes	No	Yes	No	No	Yes	Stress, Anxiety	No	No	I hesitate a lot but I try	Agree
2023-07-13 11:59:42	oliu2086@gmail.com	Oli Ullah	Male	21-23	oliu2086@gmail.com	University of Dhaka	2021-22	Dhaka	Non-resident of hall	No	Never	N/A	No	N/A	N/A	No	No	Oral (If you had tablet, syrup and others)	Allopathy	Paracetamol	No	No	No	N/A	Homemade/ Self made, Restaurant, University canteen	Yes	Filtered	Hygienic	No	Weather, Food quality	No	Yes	The Sinopharm COVID-19 vaccine	Dose 2	Yes	Sometimes	Academic pressure	Very friendly	Yes	Yes	Yes	Yes	No	Yes	Loneliness	No	No	I hesitate a lot but I try	Disagree
2023-07-13 16:08:42	paradoxicalyouth2002@gmail.com	Shakil	Male	21-23	sakil2019116983@gmail.com	University Of Dhaka	2019-20	Faridpur	Resident of hall	No	Less than 5 times	Fever	No	N\A	N/A	No	Yes	Oral (If you had tablet, syrup and others)	Allopathy	Paracetamol	No	No	No	No	Hall canteen	Yes	Filtered	Hygienic	Yes	Accomodation	No	Yes	The Sinopharm COVID-19 vaccine	Dose 2	No	Sometimes	Academic pressure, Financial problem	Very friendly	Maybe	No	Yes	Yes	Yes	No	Stress	No	No	I hesitate a lot but I try	Agree
2023-07-13 16:20:24	noushadhasan@gmail.com	Noushad Hasan Shad	Male	21-23	noushadhasan@gmail.com	Dhaka university	2019-20	Dhaka	Non-resident of hall	No	Never	N/A	No	N/A	No change	No	No	Oral (If you had tablet, syrup and others)	Allopathy	Paracetamol, Vitamin, Calcium tablet, Azythromycin	No	No	No	No	Homemade/ Self made, Made by home maid	Yes	Filtered	Hygienic	No	Temparature, Weather	No	Yes	The Moderna COVID-19 vaccine	Dose 2	Yes	Sometimes	Academic pressure, Financial problem, Society, Lack of interaction with others	Moderate	Maybe	No	Yes	No	No	Yes	Depression, Loneliness, Stress, Anxiety	No	No	I hesitate a lot but I try	Strongly disagree
2023-07-13 16:21:16	paradoxicalyouth2002@gmail.com	Florence Era Gomes	Female	21-23	florence2022@gmail.com	University of Dhaka	2019-20	Dhaka	Non-resident of hall	No	Never	N/A	No	N/A	No change	No	No	Oral (If you had tablet, syrup and others)	Allopathy	Paracetamol, Vitamin, Calcium tablet	No	No	No	Yes	Homemade/ Self made, Made by home maid	Yes	Filtered	Hygienic enough	No	Temparature, Weather	No	Yes	The Moderna COVID-19 vaccine	Dose 2	No	Rarely	Academic pressure, Society	Very friendly	Yes	No	Yes	Yes	Yes	Yes	Depression, Stress	No	No	I hesitate a lot but I try	Agree
2023-07-13 16:43:59	kazimehrabhossain@gmail.com	Kaji Mehrab Hossain	Male	21-23	kazimehrabhossain@gmail.com	Du	2019-20	Dhaka	Non-resident of hall	No	Never	N/A	No	N/A	N/A	No	No	Oral (If you had tablet, syrup and others)	Allopathy	Paracetamol, Vitamin, Azythromycin	No	No	No	No	Homemade/ Self made, Made by home maid, Hall canteen	Yes	Filtered	Hygienic	No	Temparature, Food quality	No	Yes	The Moderna COVID-19 vaccine	Dose 2	Yes	Sometimes	Academic pressure, Financial problem	Moderate	Yes	No	Yes	No	No	Yes	Depression, Loneliness, Inferiority Complex, Mood disorder	No	No	I hesitate a lot but I try	Agree
2023-07-13 16:44:10	paradoxicalyouth2002@gmail.com	Md.Musa Mondol	Male	21-23	musa222@gmail.com	University of Dhaka	2019-20	Rangpur	Resident of hall	No	Never	N/A	No	N/A	N/A	No	No	Oral (If you had tablet, syrup and others)	Allopathy	Paracetamol, Vitamin	No	No	No	No	Homemade/ Self made	Yes	Filtered	Hygienic	Yes	Accomodation	No	Yes	The Moderna COVID-19 vaccine	Dose 2	Yes	Sometimes	Academic pressure, Financial problem, Accommodation problem	Moderate	Yes	No	Yes	No	No	Yes	Depression, Loneliness, Stress	No	No	I hesitate a lot but I try	Agree
2023-07-13 22:37:06	paradoxicalyouth2002@gmail.com	Md.Siam Uddin	Male	21-23	siam705@gmail.com	University Of dhaka	2019-20	Bhola	Resident of hall	No	Less than 5 times	cholera	No	n\a	N/A	No	No	Ointment	Allopathy	Antacid	No	No	No	No	Hall canteen, University canteen	Yes	Filtered	Unhygienic	Yes	Food quality, Accomodation	Yes	Yes	The Sinopharm COVID-19 vaccine	All doses	Yes	Sometimes	Academic pressure, Financial problem	Moderate	No	No	No	Yes	Yes	Yes	Depression	No	No	Yes I do it every time	Agree
2023-07-13 22:57:43	paradoxicalyouth2002@gmail.com	shourav	Male	18-20	shouravdutta343@gmail.com	University Of Dhaka	2020-21	Chuadanga	Resident of hall	No	Less than 5 times	Fever	No	n\a	N/A	No	Yes	Oral (If you had tablet, syrup and others)	Allopathy	Paracetamol, Azythromycin	No	No	Yes	Yes	Hall canteen, University canteen	No	Filtered	Hygienic enough	No	Food quality	No	Yes	The Sinopharm COVID-19 vaccine	All doses	No	Sometimes	Academic pressure	Very friendly	No	No	No	No	No	Yes	Eating disorder ( You don't feel hungry or too much hungry)	No	No	I hesitate a lot but I try	Moderate
2023-07-13 23:35:28	paradoxicalyouth2002@gmail.com	Sintia Islam	Female	21-23	sintiaislam10140154@gmail.com	university of dhaka	2020-21	Gazipur	Non-resident of hall	No	Less than 5 times	Fever, Flu	Yes	Sinusitis	No change	Yes	Yes	Oral (If you had tablet, syrup and others)	Allopathy	Paracetamol, Vitamin	No	No	Yes	Yes	Homemade/ Self made	Yes	Tap water	Hygienic	No	Temparature	Yes	Yes	The Moderna COVID-19 vaccine	All doses	Yes	Always	Academic pressure	Not so good	Yes	No	No	No	No	No	Depression, Stress, Lack of confidence, OCD (Obsessive compulsive disorder), Anxiety	No	No	I just can't	Strongly disagree
2023-07-14 00:09:32	paradoxicalyouth2002@gmail.com	Jobayer	Male	21-23	jobayer5@gmail.com	University Of Dhaka	2019-20	Cumilla	Non-resident of hall	No	Less than 5 times	Fever	No	n\a	N/A	Yes	Yes	Oral (If you had tablet, syrup and others)	Allopathy	Paracetamol	No	No	No	n\a	Homemade/ Self made	Yes	Filtered	Hygienic	Yes	Food quality	No	Yes	The Pfizer/BioNTech Comirnaty vaccine	Dose 2	Yes	Sometimes	Academic pressure, Lack of interaction with others	Very friendly	Maybe	No	Yes	Yes	No	Yes	Depression, Stress, Lack of confidence	No	No	Yes I do it every time	Agree
2023-07-14 00:38:26	paradoxicalyouth2002@gmail.com	Mahbub Rahman	Male	21-23	mahbubrahman0167@gmail.com	Dhaka University	2019-20	Dhaka	Non-resident of hall	No	Never	N/A	No	n\a	N/A	No	No	Oral (If you had tablet, syrup and others)	Allopathy	Paracetamol	No	No	No	No	Hall canteen, University canteen	Yes	Filtered	Hygienic	No	Food quality	No	Yes	The Pfizer/BioNTech Comirnaty vaccine	All doses	Yes	Always	Academic pressure, Financial problem, Society, Lack of interaction with others	Moderate	Yes	Yes	No	No	No	No	Depression, Loneliness, Lack of confidence, OCD (Obsessive compulsive disorder), Mood disorder, Eating disorder ( You don't feel hungry or too much hungry)	Yes	Yes	Yes I do it every time	Agree
2023-07-14 01:04:39	paradoxicalyouth2002@gmail.com	Tanjil Arif	Male	21-23	tanjil1703@gmail.com	Dhaka University	2019-20	Feni	Resident of hall	Yes	Less than 5 times	Fever, severe dry coughing	Yes	dengu	Decreased	Yes	Yes	Oral (If you had tablet, syrup and others)	Allopathy	Paracetamol, Zinc/ Folic acid	No	No	Yes	Yes	Hall canteen	Yes	Filtered	Unhygienic	Yes	Weather, Food quality, Accomodation	No	Yes	The Sinopharm COVID-19 vaccine	Dose 2	No	Sometimes	Academic pressure, Financial problem	Very friendly	Maybe	No	No	Yes	Yes	Yes	Stress, Mood disorder	No	No	I hesitate a lot but I try	Agree
2023-07-14 01:34:31	paradoxicalyouth2002@gmail.com	tasnia	Female	21-23	tasnia4567@gmail.com	Dhaka University	2019-20	Rajshahi	Non-resident of hall	No	Never	N/A	No	n\a	N/A	No	No	Oral (If you had tablet, syrup and others)	Allopathy	Vitamin, Calcium tablet, Zinc/ Folic acid	No	No	No	n\a	Homemade/ Self made	Yes	Boiled	Hygienic	Yes	Weather, Food quality	No	Yes	The Pfizer/BioNTech Comirnaty vaccine	All doses	Yes	Always	Academic pressure, Lack of interaction with others	Very friendly	No	No	No	No	No	No	Depression, Loneliness, Stress, Inferiority Complex, Lack of confidence, OCD (Obsessive compulsive disorder), Anxiety, Mood disorder	No	No	I just can't	Moderate
2023-07-14 02:03:32	paradoxicalyouth2002@gmail.com	rupa	Female	21-23	rupa231@gmail.com	dhaka university	2019-20	barishal	Resident of hall	Yes	Less than 5 times	Fever	No	n\a	N/A	No	Yes	Oral (If you had tablet, syrup and others)	Allopathy	Paracetamol, Fexofenadin	No	No	No	n\a	Hall canteen, University canteen	Yes	Filtered	Hygienic	No	Temparature, Weather, Food quality, Accomodation	No	Yes	The Sinopharm COVID-19 vaccine	All doses	Yes	Often	Academic pressure, Lack of interaction with others	Moderate	Maybe	No	Yes	No	No	No	Depression, Loneliness, Stress, Inferiority Complex, Lack of confidence	No	No	I hesitate a lot but I try	Agree
2023-07-14 10:51:56	paradoxicalyouth2002@gmail.com	runa	Female	21-23	runa789@gmail.com	Dhaka University	2019-20	Dhaka	Non-resident of hall	No	Less than 5 times	Fever	No	n\a	N/A	Yes	Yes	Oral (If you had tablet, syrup and others)	Allopathy	Paracetamol	No	No	No	n\a	Homemade/ Self made, University canteen	Yes	Filtered	Hygienic	Yes	Weather, Food quality	Yes	Yes	The Sinopharm COVID-19 vaccine	Dose 2	Yes	Always	Academic pressure, Lack of interaction with others	Very friendly	Yes	No	No	No	No	No	Depression, Loneliness, Stress, Anxiety, Mood disorder, Panic attack, Eating disorder ( You don't feel hungry or too much hungry)	No	No	I just can't	Moderate
2023-07-14 11:31:21	paradoxicalyouth2002@gmail.com	sumon	Male	21-23	sumon4545@gmail.com	Dhaka University	2019-20	dhaka	Non-resident of hall	No	Never	N/A	No	n\a	N/A	No	No	Oral (If you had tablet, syrup and others)	Allopathy	Paracetamol	No	No	No	n\a	Homemade/ Self made	Yes	Filtered	Hygienic	No	Temparature, Weather, Food quality, Accomodation	No	Yes	The Sinopharm COVID-19 vaccine	Dose 2	Yes	Always	Academic pressure, Financial problem, Society, Accommodation problem, Lack of interaction with others, Excessive tuition, relationship	Very friendly	No	No	No	No	No	No	Depression, Loneliness, Stress, Inferiority Complex, Panic attack	No	No	I hesitate a lot but I try	Strongly agree
2023-07-14 12:35:12	paradoxicalyouth2002@gmail.com	Tasnia Haque Intia	Female	21-23	samsungintia@gmail.com	dhaka university	2019-20	Brahmanbaria	Non-resident of hall	No	Never	N/A	Yes	Psorasis	Increased	Yes	Yes	Oral (If you had tablet, syrup and others), Ointment	Allopathy	Paracetamol, Calcium tablet	No	No	No	n\a	Homemade/ Self made, Made by home maid, Hall canteen, University canteen	Yes	Filtered	Hygienic	Yes	Temparature, Weather, Accomodation	No	Yes	The Sinopharm COVID-19 vaccine	Dose 2	No	Rarely	Society	Very friendly	Yes	No	No	No	No	No	Lack of confidence, Mood disorder, Eating disorder ( You don't feel hungry or too much hungry)	No	No	Yes I do it every time	Strongly agree
2023-07-14 14:58:34	paradoxicalyouth2002@gmail.com	mahmuda akter	Female	21-23	mahmudasania@gmail.com	dhaka university	2019-20	Cumilla	Non-resident of hall	No	Less than 5 times	Fever	No	n\a	N/A	No	No	Oral (If you had tablet, syrup and others)	Allopathy	Paracetamol	No	No	No	n\a	Homemade/ Self made, University canteen	Yes	Filtered	Hygienic enough	No	Temparature, Weather, Food quality, Accomodation	No	Yes	The Sinopharm COVID-19 vaccine	All doses	Yes	Sometimes	Academic pressure, relationship	Moderate	Yes	No	No	No	Yes	No	Depression, Stress, Lack of confidence, Mood disorder	No	No	Yes I do it every time	Agree
2023-07-14 15:17:41	paradoxicalyouth2002@gmail.com	ruba	Female	21-23	rubaba231@gmail.com	dhaka university	2019-20	dhaka	Non-resident of hall	No	Never	Fever	No	n\a	N/A	No	No	Oral (If you had tablet, syrup and others)	Allopathy	Paracetamol, Vitamin, Calcium tablet, Fexofenadin	No	No	Yes	Yes	Homemade/ Self made, Made by home maid, Restaurant, University canteen	Yes	Bottled water	Hygienic	No	Temparature, Weather, Food quality, Accomodation	No	Yes	The Sinopharm COVID-19 vaccine	All doses	Yes	Sometimes	Academic pressure	Very friendly	Yes	No	No	No	No	No	Stress, Lack of confidence, Anxiety	No	No	I hesitate a lot but I try	Agree
2023-07-14 15:43:22	paradoxicalyouth2002@gmail.com	musa	Male	21-23	01756014142	Dhaka University	2019-20	kustia	Resident of hall	Yes	More than 5 times	Fever, Diarrhea, Flu, abdominal pain	Yes	sinusitis,ulcer	Decreased	Yes	Yes	Oral (If you had tablet, syrup and others)	Allopathy	Paracetamol, Fexofenadin, Azythromycin, Zinc/ Folic acid	Yes	No	Yes	No	Hall canteen	Yes	Tap water	Hygienic enough	No	Weather, Food quality, Accomodation	Yes	Yes	The Moderna COVID-19 vaccine	All doses	Yes	Often	Academic pressure, Financial problem, Accommodation problem, exam pressure	Very friendly	Maybe	Yes	No	Yes	No	Yes	Depression, Stress, Inferiority Complex, Panic attack	Yes	No	I hesitate a lot but I try	Agree
2023-07-14 15:58:56	paradoxicalyouth2002@gmail.com	saika amin orpy	Female	21-23	sumaiyaorpy@gmail.com	dhaka university	2019-20	kishoreganj	Resident of hall	No	Never	N/A	No	n\a	N/A	No	No	Oral (If you had tablet, syrup and others)	Allopathy	Paracetamol, Vitamin	No	No	No	n\a	Homemade/ Self made, Hall canteen	Yes	Filtered	Hygienic	No	Food quality	No	Yes	The Sinopharm COVID-19 vaccine	Dose 2	No	Never	n\a	Very friendly	Maybe	No	No	Yes	Yes	No	Depression	No	No	Yes I do it every time	Strongly agree
2023-07-14 16:13:15	paradoxicalyouth2002@gmail.com	sanjida akter	Female	21-23	01756734523	dhaka university	2019-20	bogura	Resident of hall	No	Never	N/A	No	n\a	N/A	No	No	Oral (If you had tablet, syrup and others)	Allopathy	Paracetamol, Calcium tablet, Azythromycin	No	No	Yes	Yes	Hall canteen	Yes	Tap water	Hygienic enough	No	Food quality, Accomodation	No	Yes	The Sinopharm COVID-19 vaccine	Dose 2	No	Rarely	Academic pressure	Moderate	Maybe	No	Yes	No	No	Yes	Depression, Loneliness, Stress, Anxiety	No	No	I hesitate a lot but I try	Agree
2023-07-14 19:29:38	paradoxicalyouth2002@gmail.com	Farha Labib	Male	21-23	farhalabib@gmail.com	Dhaka University	2019-20	Thakurgaon	Resident of hall	No	Never	N/A	No	n\a	N/A	No	No	Oral (If you had tablet, syrup and others)	Allopathy	Paracetamol, Calcium tablet	No	No	No	No	Hall canteen, University canteen	Yes	Filtered	Hygienic enough	No	Food quality, Accomodation	Yes	Yes	The Sinopharm COVID-19 vaccine	All doses	Yes	Often	Academic pressure, Financial problem	Moderate	Yes	No	No	Yes	No	No	Depression, Inferiority Complex, Lack of confidence, Anxiety	No	No	I hesitate a lot but I try	Agree
2023-07-14 22:45:45	paradoxicalyouth2002@gmail.com	Md.Jowel	Male	21-23	jowel942@gmail.com	Dhaka University	2019-20	Cumilla	Resident of hall	Yes	Less than 5 times	Jaundice, Fever, Dengue	Yes	Eye problem and headache	No change	Yes	Yes	Oral (If you had tablet, syrup and others), Injection, Ointment	Allopathy	Paracetamol, Vitamin, Calcium tablet, Fexofenadin, Azythromycin, Zinc/ Folic acid, Tufnil, Antacid	No	No	Yes	Yes	Hall canteen	No	Filtered	Hygienic	Yes	Weather, Food quality	No	Yes	The SII/COVISHIELD and AstraZeneca/AZD1222 vaccines	Dose 2	Yes	Sometimes	Academic pressure, Financial problem, Society, Accommodation problem, Lack of interaction with others, Excessive tuition	Moderate	Yes	No	No	No	No	No	Depression, Stress, OCD (Obsessive compulsive disorder), Eating disorder ( You don't feel hungry or too much hungry)	No	No	I hesitate a lot but I try	Moderate
2023-07-14 23:39:39	paradoxicalyouth2002@gmail.com	Sohel Rana	Male	21-23	sohel675@gmail.com	Dhaka University	2019-20	Khulna	Resident of hall	Yes	More than 5 times	Jaundice, Fever	Yes	Diabetes	No change	Yes	Yes	Oral (If you had tablet, syrup and others)	Allopathy	Paracetamol	No	Yes	Yes	Yes	Hall canteen	Yes	Filtered	Hygienic	No	Weather	No	Yes	The Pfizer/BioNTech Comirnaty vaccine	Dose 2	Yes	Sometimes	Academic pressure	Moderate	No	No	No	No	No	No	Depression, Stress, Lack of confidence	Yes	Yes	I hesitate a lot but I try	Moderate
2023-07-15 00:11:51	paradoxicalyouth2002@gmail.com	Md.Aslam Uddin	Male	18-20	016785467621	Dhaka University	2019-20	Dhaka	Resident of hall	No	Never	N/A	No	n\a	No change	No	No	Oral (If you had tablet, syrup and others), Ointment	Allopathy	Paracetamol, Aspirin	No	No	No	No	Made by home maid, University canteen	Yes	Boiled	Hygienic enough	Yes	Weather, Food quality	Yes	Yes	The Moderna COVID-19 vaccine	All doses	Yes	Sometimes	Academic pressure, Lack of interaction with others	Moderate	Maybe	No	No	No	No	No	Depression, Stress, Lack of confidence, Mood disorder	No	No	I hesitate a lot but I try	Agree
2023-07-15 00:50:10	paradoxicalyouth2002@gmail.com	Hasibur Rahman	Male	21-23	hasib73374@gmail.com	Dhaka University	2019-20	Rajshahi	Resident of hall	Yes	Less than 5 times	Fever, Diarrhea	No	n\a	No change	No	No	Oral (If you had tablet, syrup and others)	Allopathy	Paracetamol, Calcium tablet, Azythromycin	No	No	No	No	Hall canteen, University canteen	No	Boiled	Hygienic enough	Yes	Food quality, Accomodation	No	Yes	The Pfizer/BioNTech Comirnaty vaccine	All doses	Yes	Often	Academic pressure, Accommodation problem, Lack of interaction with others	Moderate	Maybe	No	No	No	No	No	Depression, Inferiority Complex, Lack of confidence	No	Yes	I hesitate a lot but I try	Agree
2023-07-15 01:08:12	paradoxicalyouth2002@gmail.com	Nirzona	Female	21-23	nirzonz18@gmail.com	nirzona18@gmail.com	2018-19	Pabna	Resident of hall	Yes	Less than 5 times	Fever, Diarrhea, Flu	No	n\a	No change	No	No	Oral (If you had tablet, syrup and others)	Allopathy	Paracetamol, Vitamin, Calcium tablet	No	No	No	No	Hall canteen, University canteen	Yes	Tap water	Hygienic enough	Yes	Weather, Food quality	Yes	No	The Pfizer/BioNTech Comirnaty vaccine	All doses	Yes	Sometimes	Academic pressure, Financial problem	Moderate	No	No	No	No	No	No	Depression, Loneliness	No	Yes	I hesitate a lot but I try	Agree
2023-07-15 01:33:38	paradoxicalyouth2002@gmail.com	Saimun Islam	Male	21-23	01765788972	Dhaka University	2019-20	Chattogram	Resident of hall	No	Never	N/A	No	n\a	N/A	No	No	Oral (If you had tablet, syrup and others), Ointment	Allopathy	Paracetamol, Calcium tablet, Zinc/ Folic acid	No	No	No	No	Hall canteen, University canteen	No	Filtered	Hygienic enough	Yes	Temparature, Weather	No	Yes	The Sinopharm COVID-19 vaccine	All doses	Yes	Sometimes	Academic pressure, Financial problem	Moderate	No	No	No	No	No	No	Depression, Loneliness, Mood disorder	No	Yes	I hesitate a lot but I try	Moderate
2023-07-15 01:58:57	paradoxicalyouth2002@gmail.com	Toma Roy	Female	21-23	01769428952	DU	2019-20	Bogra	Resident of hall	Yes	Less than 5 times	Jaundice, Diarrhea, Typhoid	No	n\a	N/A	No	No	Oral (If you had tablet, syrup and others), Ointment	Allopathy	Paracetamol, Vitamin, Calcium tablet	No	No	No	No	Hall canteen, University canteen	Yes	Filtered	Hygienic enough	Yes	Temparature, Weather, Food quality	No	Yes	The Sinopharm COVID-19 vaccine	Dose 2	Yes	Sometimes	Academic pressure, Financial problem	Moderate	No	No	No	Yes	No	No	Depression, Loneliness, Mood disorder	No	No	I hesitate a lot but I try	Moderate
2023-07-15 02:18:01	paradoxicalyouth2002@gmail.com	monika	Female	21-23	01874308358	DU	2019-20	Chandpur	Resident of hall	No	Less than 5 times	Fever, Flu	No	n\a	No change	No	No	Oral (If you had tablet, syrup and others), Ointment	Allopathy	Paracetamol, Vitamin, Calcium tablet	Yes	No	No	No	Hall canteen	Yes	Filtered	Hygienic enough	Yes	Weather, Food quality, Accomodation	Yes	Yes	The SII/COVISHIELD and AstraZeneca/AZD1222 vaccines	All doses	Yes	Often	Academic pressure, Financial problem	Moderate	Maybe	No	No	No	No	No	Depression, Loneliness, Anxiety, Panic attack	Yes	Yes	I hesitate a lot but I try	Agree
2023-07-15 02:32:38	paradoxicalyouth2002@gmail.com	Kaniz Fatema	Female	21-23	019736520817	DU	2019-20	Rangpur	Resident of hall	Yes	Less than 5 times	Fever, Diarrhea, Flu	No	n\a	N/A	No	Yes	Oral (If you had tablet, syrup and others), Ointment	Allopathy	Paracetamol, Vitamin	No	Yes	Yes	Yes	Hall canteen, University canteen	Yes	Filtered	Hygienic enough	Yes	Weather, Food quality, Accomodation	Yes	Yes	The Pfizer/BioNTech Comirnaty vaccine	Dose 2	Yes	Sometimes	Academic pressure, Financial problem	Moderate	Yes	No	No	No	No	No	Depression, Loneliness	Yes	Yes	I hesitate a lot but I try	Agree
2023-07-15 07:30:21	shifa2023coolmail@gmail.com	Noor-us-Sabah	Female	18-20	shifa2023coolmail@gmail.com	University of Dhaka	2021-22	Dhaka	Non-resident of hall	Yes	More than 5 times	Flu	Yes	Seasonal flu	Increased	Yes	Yes	Oral (If you had tablet, syrup and others)	Allopathy	Paracetamol, Aspirin	Yes	No	No	N/A	Homemade/ Self made, University canteen	Yes	Filtered	Hygienic	No	Temparature, Weather	No	Yes	The Moderna COVID-19 vaccine	All doses	Yes	Often	Academic pressure, Lack of interaction with others	Very friendly	Yes	Yes	Yes	No	No	No	Loneliness, Stress, Mood disorder	No	No	I just can't	Moderate
2023-07-15 07:35:41	www.tasmiajahan@gmail.com	Tasmia Jahan	Female	21-23	www.tasmiajahan@gmail.com	University of Dhaka	2021-22	Cumilla	Non-resident of hall	No	Never	N/A	Yes	Fever, Asthma	N/A	No	No	Oral (If you had tablet, syrup and others)	Allopathy	Paracetamol	No	No	No	N/A	Homemade/ Self made, Hall canteen, University canteen	Yes	Tap water	Hygienic enough	Yes	Temparature	No	Yes	The Pfizer/BioNTech Comirnaty vaccine	Dose 1	Yes	Often	Academic pressure, Financial problem, Accommodation problem	Moderate	Maybe	Yes	Yes	Yes	Yes	Yes	Depression, Stress, Inferiority Complex, Lack of confidence, Addiction, OCD (Obsessive compulsive disorder), Anxiety, Mood disorder, Panic attack, Eating disorder ( You don't feel hungry or too much hungry)	No	No	Yes I do it every time	Agree
2023-07-15 07:53:59	sohal7285@gmail.com	Md Sohal Rana	Male	18-20	sohal7285@gmail.com	University of Dhaka	2021-22	Mymensingh	Resident of hall	Yes	Less than 5 times	Fever	No	N/A	N/A	No	No	Oral (If you had tablet, syrup and others)	Allopathy	Paracetamol	No	No	No	No	Restaurant	Yes	Filtered	Hygienic	No	Food quality	No	Yes	The Pfizer/BioNTech Comirnaty vaccine	Dose 2	No	Sometimes	Academic pressure, Financial problem, Excessive tuition	Very friendly	Maybe	No	No	Yes	No	No	Loneliness	No	No	I hesitate a lot but I try	Moderate
2023-07-15 07:58:35	tareqshah75@gmail.com	Md Tareq Shah	Male	21-23	tareqshah75@gmail.com	University of Dhaka	2021-22	Chandpur	Non-resident of hall	Yes	More than 5 times	Fever	No	N/A	N/A	No	No	Oral (If you had tablet, syrup and others)	Allopathy	Paracetamol	No	No	No	N/A	Hall canteen	Yes	Filtered	Hygienic	No	Food quality	No	Yes	The Pfizer/BioNTech Comirnaty vaccine	All doses	Yes	Always	Academic pressure, Financial problem, Accommodation problem	Very friendly	Maybe	Yes	Yes	Yes	Yes	No	Depression, Loneliness, Stress, Eating disorder ( You don't feel hungry or too much hungry)	No	No	I just can't	Moderate
2023-07-15 08:04:40	peuroy2002@gmail.com	Palok Chandra Sarker	Male	18-20	01727400742	University of Dhaka	2021-22	Barishal	Self accommodated (If you bear your own expense)	Yes	Less than 5 times	Jaundice	No	N/A	N/A	Yes	Yes	Oral (If you had tablet, syrup and others)	Allopathy	Paracetamol	No	No	No	N/A	Hall canteen	No	Filtered	Hygienic enough	No	Weather	No	Yes	The Sinopharm COVID-19 vaccine	All doses	Yes	Sometimes	Academic pressure	Very friendly	Yes	No	Yes	No	No	No	Stress	No	No	Yes I do it every time	Agree
2023-07-15 08:09:39	msaemon@gmail.com	Shofiul Alom Emon	Male	18-20	msaemon@gmail.com	University of Dhaka	2021-22	Habiganj	Self accommodated (If you bear your own expense)	Yes	Less than 5 times	Fever	Yes	Spleen Operation	Decreased	Yes	Yes	Oral (If you had tablet, syrup and others)	Allopathy	Paracetamol	No	No	Yes	Yes	Hall canteen	No	Filtered	Hygienic enough	No	Accomodation	No	Yes	The Sinopharm COVID-19 vaccine	Dose 2	No	Rarely	Academic pressure	Very friendly	Maybe	No	Yes	Yes	Yes	Yes	Mood disorder	No	No	Yes I do it every time	Agree
2023-07-15 08:14:01	anualam2001@gmail.com	Anushka Alam	Female	21-23	anualam2001@gmail.com	University of Dhaka	2021-22	Bhairab	Non-resident of hall	No	Never	N/A	No	N/A	N/A	No	Yes	Oral (If you had tablet, syrup and others)	Allopathy	Paracetamol, Vitamin, Calcium tablet, Fexofenadin	No	No	No	N/A	Homemade/ Self made, University canteen	Yes	Filtered	Hygienic	No	Temparature, Weather, Food quality	No	Yes	The Pfizer/BioNTech Comirnaty vaccine	All doses	Yes	Always	Academic pressure, Financial problem, Society	Moderate	Maybe	No	No	Yes	No	No	Stress, Inferiority Complex, Lack of confidence, Anxiety, Mood disorder	No	No	I hesitate a lot but I try	Moderate
2023-07-15 08:18:31	jesun2002@gmail.com	Md. Rafid Ahmed Jesun	Male	18-20	jesun2002@gmail.com	University of Dhaka	2021-22	Kishorganj	Non-resident of hall	Yes	More than 5 times	.	No	N/A	N/A	No	No	Oral (If you had tablet, syrup and others)	Allopathy	Paracetamol, .	No	No	No	N/A	Made by home maid	Yes	Filtered	Hygienic enough	No	Food quality, Accomodation	No	Yes	The Pfizer/BioNTech Comirnaty vaccine	All doses	Yes	Often	Academic pressure, .	Very friendly	Maybe	No	No	Yes	Yes	Yes	Depression, Loneliness, Stress	No	No	I hesitate a lot but I try	Agree
2023-07-15 08:23:10	barbariank890@gmail.com	Hasan	Male	18-20	barbariank890@gmail.com	University of Dhaka	2021-22	Dhaka	Non-resident of hall	No	Never	N/A	Yes	Thalassemia	No change	Yes	Yes	Oral (If you had tablet, syrup and others)	Allopathy	Paracetamol	No	No	No	N/A	Homemade/ Self made	No	Filtered	Hygienic	No	Weather	Yes	Yes	The Pfizer/BioNTech Comirnaty vaccine	Dose 2	No	Never	Excessive tuition	Moderate	No	No	No	Yes	Yes	No	OCD (Obsessive compulsive disorder)	No	No	I just can't	Strongly agree
2023-07-15 08:27:21	peuroy2002@gmail.com	Ashraful Islam	Male	21-23	01305538733	University of Dhaka	2021-22	Brahmanbaria	Non-resident of hall	Yes	Less than 5 times	Fever	No	N/A	N/A	No	No	Ointment	Allopathy	Paracetamol, Azythromycin	No	No	Yes	No	Homemade/ Self made, Made by home maid, Hall canteen, Restaurant, University canteen	Yes	Filtered	Hygienic	No	Temparature	No	Yes	The Moderna COVID-19 vaccine	Dose 2	No	Sometimes	Academic pressure, Financial problem	Very friendly	Yes	No	Yes	Yes	Yes	No	Stress	No	No	Yes I do it every time	Agree
2023-07-15 08:31:40	peuroy2002@gmail.com	Azmain Islam Khan	Male	21-23	01304437919	University of Dhaka	2021-22	Brahmanbaria	Non-resident of hall	No	Never	N/A	No	N/A	N/A	No	Yes	Oral (If you had tablet, syrup and others)	Allopathy	Paracetamol	No	No	No	N/A	Homemade/ Self made, Hall canteen, University canteen	Yes	Filtered	Hygienic	No	Weather, Food quality	No	Yes	The Sinopharm COVID-19 vaccine	All doses	No	Never	N/A	Moderate	No	No	No	No	No	No	Stress	No	No	I hesitate a lot but I try	Strongly agree
2023-07-15 08:41:53	sunzidairin769@gmail.com	Sumaya Sunzida Irin	Female	18-20	sunzidairin769@gmail.com	University of Dhaka	2021-22	Jashore	Non-resident of hall	Yes	Less than 5 times	Dengue	No	N/A	N/A	Yes	Yes	Oral (If you had tablet, syrup and others)	Allopathy	Paracetamol	No	No	No	N/A	Homemade/ Self made, Hall canteen, University canteen	Yes	Filtered	Hygienic enough	No	Weather	Yes	Yes	The Pfizer/BioNTech Comirnaty vaccine	Dose 2	Yes	Often	Academic pressure, Society	Moderate	Yes	No	Yes	Yes	Yes	Yes	Depression, Anxiety, Eating disorder ( You don't feel hungry or too much hungry)	No	No	I hesitate a lot but I try	Strongly agree
2023-07-15 08:45:31	peuroy2002@gmail.com	Hasanur Rahman	Male	21-23	01308001718	University of Dhaka	2021-22	Jhenaidah	Non-resident of hall	Yes	More than 5 times	Fever, .	No	N/A	N/A	Yes	Yes	Oral (If you had tablet, syrup and others)	Allopathy	Paracetamol	No	Yes	Yes	No	Hall canteen	Yes	Filtered	Unhygienic	Yes	Food quality, Accomodation	No	Yes	The SII/COVISHIELD and AstraZeneca/AZD1222 vaccines	Dose 2	Yes	Often	Academic pressure, Financial problem, Society, Accommodation problem	Very friendly	Yes	No	Yes	Yes	Yes	Yes	Stress, Inferiority Complex	No	Yes	Yes I do it every time	Strongly agree
2023-07-15 08:48:47	peuroy2002@gmail.com	Md Sohan	Male	18-20	01780243659	University of Dhaka	2021-22	Jhenaidah	Self accommodated (If you bear your own expense)	Yes	More than 5 times	Fever	No	N/A	N/A	No	Yes	Oral (If you had tablet, syrup and others)	Allopathy	Paracetamol	No	No	No	N/A	Made by home maid	Yes	Filtered	Hygienic enough	Yes	Weather, Food quality	No	Yes	The Pfizer/BioNTech Comirnaty vaccine	Dose 2	Yes	Often	Academic pressure, Financial problem	Very friendly	Maybe	No	Yes	Yes	No	No	Depression, Lack of confidence, Anxiety, Panic attack	No	No	Yes I do it every time	Disagree
2023-07-15 10:39:22	minhazmusabbin518@gmail.com	Minhaz	Male	21-23	minhazmusabbin518@gmail.com	Dhaka University	2019-20	Moulvibazar	Resident of hall	Yes	More than 5 times	Fever, Dengue, Typhoid, Fungal skin infection	No	N/A	Decreased	Yes	Yes	Oral (If you had tablet, syrup and others), Injection, Ointment	Allopathy	Paracetamol, Calcium tablet, Azythromycin, Zinc/ Folic acid	No	Yes	Yes	Faced hustle	Hall canteen	Yes	Filtered	Unhygienic	Yes	Food quality, Accomodation	No	Yes	The Sinopharm COVID-19 vaccine	Dose 2	No	Sometimes	Academic pressure	Very friendly	Yes	No	Yes	Yes	Yes	Yes	Addiction, Eating disorder ( You don't feel hungry or too much hungry)	No	No	Yes I do it every time	Agree
2023-07-15 10:49:47	raysadhonkumar@gmail.com	Konika	Female	21-23	01843107480	Dhaka University	2019-20	Dinajpur	Resident of hall	Yes	Less than 5 times	Flu	No	N/A	No change	No	Yes	Oral (If you had tablet, syrup and others)	Allopathy	Paracetamol	No	No	No	No	Homemade/ Self made	Yes	Filtered	Hygienic	Yes	Temparature	Yes	Yes	The Sinopharm COVID-19 vaccine	Dose 2	Yes	Always	Academic pressure, Financial problem, Society, Accommodation problem, Lack of interaction with others, Excessive tuition	Very friendly	Yes	No	No	Yes	Yes	No	Depression, Stress, Inferiority Complex, Anxiety, Mood disorder	No	No	I just can't	Agree
2023-07-15 10:56:41	raysadhonkumar@gmail.com	Nayeemur Rahman Tomal	Male	21-23	01792782827	Dhaka University	2019-20	Sirajganj	Non-resident of hall	No	Less than 5 times	Fever	No	N/A	N/A	No	No	Oral (If you had tablet, syrup and others)	Allopathy	Paracetamol	No	No	No	N/A	Homemade/ Self made	No	Filtered	Hygienic enough	No	Temparature	Yes	Yes	The Sinopharm COVID-19 vaccine	Dose 2	Yes	Sometimes	Academic pressure	Moderate	Maybe	No	No	Yes	Yes	No	Stress	No	No	I just can't	Moderate
2023-07-15 11:04:22	raysadhonkumar@gmail.com	Roton Sarkar	Male	21-23	01796367887	Dhaka University	2019-20	Chattogram	Self accommodated (If you bear your own expense)	Yes	More than 5 times	Dengue, Flu	Yes	Shortness of breath	Decreased	No	Yes	Oral (If you had tablet, syrup and others)	Allopathy	Paracetamol	No	No	No	N/A	Made by home maid, Hall canteen, University canteen	Yes	Filtered	Hygienic enough	No	Weather, Food quality	No	Yes	The Pfizer/BioNTech Comirnaty vaccine	Dose 1	Yes	Sometimes	Academic pressure	Moderate	No	No	No	Yes	No	No	Loneliness, Lack of confidence	No	No	I just can't	Agree
2023-07-15 11:15:32	raysadhonkumar@gmail.com	Rifat muntanir	Female	21-23	01972891789	Dhaka University	2019-20	Cumilla	Non-resident of hall	No	Never	N/A	No	N/A	N/A	No	No	Oral (If you had tablet, syrup and others)	Allopathy	Paracetamol, Zinc/ Folic acid	No	No	No	N/A	Homemade/ Self made	Yes	Filtered	Hygienic enough	No	Weather	No	Yes	The Sinopharm COVID-19 vaccine	All doses	Yes	Always	Academic pressure, Financial problem	Moderate	Maybe	No	No	No	No	No	Stress, Lack of confidence, Anxiety, Eating disorder ( You don't feel hungry or too much hungry)	No	No	Yes I do it every time	Moderate
2023-07-15 11:22:25	ahmedbushra734@gmail.com	Bushra Ahmed	Female	21-23	ahmedbushra734@gmail.com	Dhaka University	2019-20	Potuakhali	Non-resident of hall	No	Less than 5 times	Fever, Flu	Yes	Dangue,covid	Decreased	Yes	Yes	Oral (If you had tablet, syrup and others)	Allopathy	Paracetamol, Vitamin, Zinc/ Folic acid	No	No	No	N/a	Homemade/ Self made	Yes	Boiled	Hygienic	No	Temparature, Food quality	Yes	Yes	The Moderna COVID-19 vaccine	All doses	Yes	Often	Academic pressure	Moderate	Maybe	No	No	No	No	Yes	Depression, Stress, Lack of confidence, Mood disorder, Panic attack, Eating disorder ( You don't feel hungry or too much hungry)	No	No	I just can't	Agree
2023-07-15 11:33:39	raysadhonkumar@gmail.com	Mollika sorkar	Female	21-23	01753652574	Dhaka University	2019-20	Sirajganj	Non-resident of hall	Yes	Less than 5 times	Fever	Yes	Gastritis	Increased	Yes	Yes	Oral (If you had tablet, syrup and others)	Allopathy	Paracetamol, Vitamin	No	Yes	Yes	No	Homemade/ Self made	Yes	Filtered	Hygienic	No	Food quality, Accomodation	No	Yes	The Sinopharm COVID-19 vaccine	All doses	Yes	Often	Academic pressure, Financial problem, Excessive tuition	Moderate	Yes	No	Yes	Yes	Yes	No	Depression, Loneliness, Stress, Inferiority Complex, Lack of confidence, Addiction, OCD (Obsessive compulsive disorder), Anxiety, Mood disorder, Panic attack, Eating disorder ( You don't feel hungry or too much hungry)	No	No	I hesitate a lot but I try	Moderate
2023-07-15 11:38:21	raysadhonkumar@gmail.com	Fatema akter	Female	21-23	01793638368	Dhaka University	2019-20	Rajshahi	Resident of hall	Yes	Less than 5 times	Diarrhea	No	N/A	Decreased	Yes	Yes	Oral (If you had tablet, syrup and others)	Allopathy	Paracetamol, Zinc/ Folic acid	No	Yes	No	N/A	Hall canteen	Yes	Filtered	Hygienic	Yes	Food quality	No	Yes	The Moderna COVID-19 vaccine	All doses	Yes	Often	Academic pressure	Very friendly	Yes	No	No	No	No	No	Depression, Loneliness, Stress, Lack of confidence, Addiction, OCD (Obsessive compulsive disorder), Anxiety, Mood disorder, Panic attack	No	No	I just can't	Strongly agree
2023-07-15 12:56:09	amrsad1952@gmail.com	MOST. RUKAIYA HASANAT RIMA	Female	18-20	01761419417	UNIVERSITY OF DHAKA	2021-22	GAIBANDHA	Non-resident of hall	Yes	More than 5 times	Jaundice, Fever, Dengue	No	N/A	N/A	Yes	Yes	Oral (If you had tablet, syrup and others)	Allopathy	Paracetamol	No	No	No	N/A	Hall canteen, University canteen	Yes	Filtered	Hygienic enough	Yes	Temparature, Weather	No	Yes	The Pfizer/BioNTech Comirnaty vaccine	Dose 2	Yes	Often	Academic pressure, Financial problem, Society	Not so good	No	No	No	No	No	Yes	Depression, Stress, Inferiority Complex, Lack of confidence, Anxiety, Mood disorder	No	No	I hesitate a lot but I try	Strongly agree
2023-07-15 13:02:40	amrsad1952@gmail.com	MAYESHA TABASSUM	Female	18-20	maishabinty24@gmail.com	UNIVERSITY OF DHAKA	2021-22	SHERPUR	Resident of hall	No	Never	N/A	No	N/A	N/A	Yes	Yes	Oral (If you had tablet, syrup and others), Injection	Allopathy	Paracetamol, Tufnil, Antacid	No	No	No	N/A	Homemade/ Self made	Yes	Filtered	Hygienic	No	Temparature, Weather	No	Yes	The Pfizer/BioNTech Comirnaty vaccine	Dose 2	Yes	Sometimes	Academic pressure, Society	Very friendly	Maybe	Yes	No	Yes	Yes	No	Depression, Loneliness, Stress, OCD (Obsessive compulsive disorder)	No	No	I hesitate a lot but I try	Disagree
2023-07-15 13:10:14	amrsad1952@gmail.com	KHADIZATUL KOBRA	Female	18-20	khadizatulkobra001@gmail.com	university of dhaka	2021-22	Brahmanbaria	Resident of hall	Yes	Less than 5 times	Jaundice, Fever, Dengue, Diarrhea	No	N/A	N/A	Yes	Yes	Oral (If you had tablet, syrup and others), Injection	Allopathy	Paracetamol, Vitamin, Tufnil, Antacid	No	No	No	N/A	Homemade/ Self made, Hall canteen, Restaurant, University canteen	Yes	Tap water	Hygienic enough	No	Temparature, Weather	No	Yes	The Pfizer/BioNTech Comirnaty vaccine	Dose 2	Yes	Often	Academic pressure, Financial problem, Society, Lack of interaction with others, RELATIONSHIP	Moderate	Maybe	Yes	No	No	No	Yes	Depression, Loneliness, Stress, Inferiority Complex, Lack of confidence, Addiction, Mood disorder, Eating disorder ( You don't feel hungry or too much hungry)	Yes	No	Yes I do it every time	Strongly disagree
2023-07-15 13:16:35	amrsad1952@gmail.com	MOONTAHA MALIHA	Female	18-20	01790557228	UNIVERSITY OF DHAKA	2021-22	BHOLA	Resident of hall	Yes	Less than 5 times	Fever, Dengue, Diarrhea	No	N/A	N/A	Yes	Yes	Oral (If you had tablet, syrup and others)	Allopathy	Paracetamol, Vitamin, Calcium tablet, Antacid	No	No	No	N/A	Hall canteen, University canteen	Yes	Tap water	Unhygienic	Yes	Food quality, Accomodation	No	Yes	The Pfizer/BioNTech Comirnaty vaccine	Dose 2	Yes	Always	Academic pressure, Financial problem, Society, Lack of interaction with others	Moderate	Maybe	No	No	Yes	No	No	Depression, Loneliness, Stress, Inferiority Complex, Lack of confidence, Addiction, Anxiety, Mood disorder, Panic attack, Eating disorder ( You don't feel hungry or too much hungry)	No	No	I hesitate a lot but I try	Moderate
2023-07-16 10:21:33	amrsad1952@gmail.com	DHRUBA MOHON BARMAN	Male	18-20	dhruba.barman.9933@gmail.com	UNIVERSITY OF DHAKA	2021-22	RANGPUR	Non-resident of hall	No	Never	N/A	No	N/A	N/A	Yes	Yes	Oral (If you had tablet, syrup and others)	Allopathy	Paracetamol	No	No	No	No	Homemade/ Self made, Hall canteen, Restaurant, University canteen	Yes	Tap water	Hygienic enough	Yes	Temparature, Food quality, Accomodation	Yes	Yes	The Pfizer/BioNTech Comirnaty vaccine	Dose 2	Yes	Always	Academic pressure, Financial problem, Accommodation problem	Moderate	Yes	No	No	No	No	No	Depression, Stress, Anxiety, Eating disorder ( You don't feel hungry or too much hungry)	No	No	I just can't	Strongly disagree
2023-07-16 10:27:04	amrsad1952@gmail.com	JANNATUL FERDOUS SRITI	Female	21-23	01782555720	UNIVERSITY OF DHAKA	2021-22	NOAKHALI	Resident of hall	Yes	More than 5 times	Jaundice, Fever, Dengue, Diarrhea	Yes	COVID 19	Decreased	Yes	Yes	Oral (If you had tablet, syrup and others), Injection	Allopathy	Paracetamol, Vitamin, Calcium tablet, Tufnil, Antacid	Yes	No	No	No	Hall canteen, University canteen	Yes	Tap water	Unhygienic	Yes	Temparature, Weather, Food quality, Accomodation	Yes	Yes	The Pfizer/BioNTech Comirnaty vaccine	Dose 2	Yes	Often	Academic pressure, Financial problem, Society, Lack of interaction with others	Moderate	Maybe	No	No	No	No	No	Depression, Stress, Lack of confidence, Anxiety	No	No	I hesitate a lot but I try	Moderate
2023-07-16 12:24:02	amrsad1952@gmail.com	NASIFA BINTEY HELAL	Female	21-23	nasifa2004@gmail.com	UNIVERSITY OF DHAKA	2021-22	MYMENSINGH	Resident of hall	Yes	More than 5 times	Jaundice, Fever, Dengue, Diarrhea	Yes	CHICKEN POX, ASTHMA	Increased	Yes	Yes	Oral (If you had tablet, syrup and others), Injection	Allopathy	Paracetamol, Vitamin, Zinc/ Folic acid, Tufnil, Antacid	No	No	No	No	Homemade/ Self made, Hall canteen, Restaurant, University canteen	Yes	Tap water	Hygienic enough	Yes	Temparature, Weather, Food quality	Yes	Yes	The Pfizer/BioNTech Comirnaty vaccine	Dose 2	Yes	Often	Academic pressure, Financial problem, Society, Lack of interaction with others	Moderate	Maybe	No	No	No	No	No	Depression, Stress, Anxiety, Mood disorder, Panic attack	No	No	I hesitate a lot but I try	Moderate
2023-07-16 12:38:33	amrsad1952@gmail.com	NOWSHIN TAKIA	Female	21-23	nowsheentakia@gmail.com	UNIVERSITY OF DHAKA	2021-22	RAJSHAHI	Resident of hall	Yes	More than 5 times	Fever, Dengue, Diarrhea, Flu	No	N/A	N/A	Yes	Yes	Oral (If you had tablet, syrup and others)	Allopathy	Paracetamol, Vitamin, Fexofenadin, Tufnil, Antacid	No	No	No	No	Homemade/ Self made, Hall canteen, Restaurant, University canteen	Yes	Boiled	Hygienic enough	Yes	Weather, Food quality	Yes	Yes	The Pfizer/BioNTech Comirnaty vaccine	Dose 2	Yes	Often	Academic pressure, Financial problem, Society, Lack of interaction with others	Not so good	No	No	No	Yes	No	No	Depression, Loneliness, Stress, Inferiority Complex, Lack of confidence, Addiction, Anxiety, Mood disorder	No	No	I hesitate a lot but I try	Moderate
2023-07-16 12:43:07	amrsad1952@gmail.com	NAFISA MOKAROMA	Female	18-20	01996365345	UNIVERSITY OF DHAKA	2021-22	SHERPUR	Self accommodated (If you bear your own expense)	Yes	More than 5 times	Fever, Diarrhea, Flu	No	N/A	N/A	Yes	Yes	Oral (If you had tablet, syrup and others)	Allopathy	Paracetamol, Vitamin, Azythromycin, Zinc/ Folic acid, Tufnil, Antacid	No	Yes	Yes	No	Hall canteen, University canteen	No	Tap water	Unhygienic	Yes	Temparature, Weather, Food quality, Accomodation	No	Yes	The Pfizer/BioNTech Comirnaty vaccine	Dose 2	Yes	Always	Academic pressure, Financial problem, Society, Accommodation problem, Lack of interaction with others	Moderate	No	Yes	No	Yes	No	No	Depression, Loneliness, Stress, Inferiority Complex, Lack of confidence, Addiction, Anxiety, Mood disorder, Panic attack, Eating disorder ( You don't feel hungry or too much hungry)	Yes	Yes	I hesitate a lot but I try	Moderate
2023-07-16 12:48:10	amrsad1952@gmail.com	FARZANA KHANM	Female	18-20	farzanaumme042@gmail.com	UNIVERSITY OF DHAKA	2021-22	BARISHAL	Non-resident of hall	Yes	Less than 5 times	Jaundice, Fever, Diarrhea, Flu	No	N/A	N/A	Yes	Yes	Oral (If you had tablet, syrup and others)	Allopathy	Paracetamol, Vitamin, Tufnil, Antacid	No	No	Yes	No	Homemade/ Self made, Hall canteen, Restaurant, University canteen	Yes	Filtered	Hygienic enough	No	Weather, Food quality	No	Yes	The Pfizer/BioNTech Comirnaty vaccine	Dose 2	Yes	Often	Academic pressure, Financial problem	Moderate	No	No	No	Yes	No	No	Depression, Loneliness, Stress, Inferiority Complex, Lack of confidence, Addiction, Anxiety, Mood disorder	No	No	I hesitate a lot but I try	Moderate
2023-07-16 12:53:37	amrsad1952@gmail.com	KABID RAHMAN	Male	18-20	kabidrahman291@gmail.com	University of dhaka	2021-22	GAIBANDHA	Non-resident of hall	Yes	Less than 5 times	Jaundice, Fever, Dengue, Diarrhea	No	N/.A	N/A	Yes	Yes	Oral (If you had tablet, syrup and others)	Allopathy	Paracetamol, Vitamin, Tufnil, Antacid	No	No	No	No	Homemade/ Self made, Hall canteen, Restaurant, University canteen	Yes	Filtered	Hygienic enough	No	Temparature, Weather	No	Yes	The Pfizer/BioNTech Comirnaty vaccine	Dose 2	Yes	Sometimes	Academic pressure, Financial problem, Society	Very friendly	Maybe	No	No	Yes	No	Yes	Depression, Loneliness, Stress, Inferiority Complex, Mood disorder	No	No	I just can't	Strongly disagree
2023-07-16 12:57:55	amrsad1952@gmail.com	SUFIAN	Male	18-20	abusufiantonmoy@gmail.com	university of dhaka	2021-22	SHORIATPUR	Resident of hall	Yes	Less than 5 times	Fever, Dengue, Diarrhea	No	N/A	N/A	Yes	Yes	Oral (If you had tablet, syrup and others), Injection	Allopathy	Paracetamol, Vitamin, Calcium tablet, Tufnil, Antacid	No	No	No	No	Homemade/ Self made, Hall canteen, Restaurant, University canteen	Yes	Filtered	Hygienic enough	No	Temparature, Weather	No	Yes	The Pfizer/BioNTech Comirnaty vaccine	Dose 2	Yes	Always	Academic pressure, Society, Lack of interaction with others	Moderate	No	No	No	No	No	No	Depression, Loneliness, Stress	No	No	I hesitate a lot but I try	Strongly disagree
2023-07-16 13:02:35	amrsad1952@gmail.com	PRANTO GHOSH	Male	18-20	01302582489	UNIVERSITY OF DHAKA	2021-22	KISHORGONJ	Non-resident of hall	Yes	Less than 5 times	Fever, Dengue, Diarrhea, Flu	No	N/A	N/A	Yes	Yes	Oral (If you had tablet, syrup and others)	Allopathy	Paracetamol, Vitamin, Calcium tablet	No	No	No	No	Homemade/ Self made, Hall canteen, Restaurant, University canteen	Yes	Boiled	Hygienic enough	No	Temparature	Yes	Yes	The Pfizer/BioNTech Comirnaty vaccine	Dose 2	Yes	Sometimes	Academic pressure, Financial problem	Very friendly	Yes	No	No	Yes	No	Yes	Depression, Stress	No	No	Yes I do it every time	Agree
2023-07-16 13:13:23	amrsad1952@gmail.com	SABIKUNNAHAR SAMANTHA	Female	18-20	sabikunnaharsamantha012@gmail.com	UNIVERSITY OF DHAKA	2021-22	NARAYANGONJ	Resident of hall	Yes	Less than 5 times	Jaundice, Fever	No	N/A	N/A	Yes	Yes	Oral (If you had tablet, syrup and others)	Allopathy	Paracetamol	No	No	Yes	Yes	Homemade/ Self made, Hall canteen, Restaurant, University canteen	Yes	Filtered	Unhygienic	No	Temparature, Weather	No	Yes	The Pfizer/BioNTech Comirnaty vaccine	Dose 2	Yes	Sometimes	Academic pressure, Financial problem, Society	Moderate	No	No	No	No	No	No	Depression, Stress, Inferiority Complex, Addiction, Anxiety	No	No	I just can't	Strongly agree
2023-07-16 13:08:08	amrsad1952@gmail.com	KANIZ FATEMA	Female	21-23	kanizabed56@gmail.com	UNIVERSITY OF DHAKA	2021-22	MADARIPUR	Resident of hall	Yes	More than 5 times	Jaundice, Fever, Dengue, Diarrhea, Flu	No	N/A	N/A	Yes	Yes	Oral (If you had tablet, syrup and others)	Allopathy	Paracetamol, Vitamin, Calcium tablet, Tufnil, Antacid	No	No	Yes	No	Homemade/ Self made, Made by home maid, Hall canteen, Restaurant, University canteen	Yes	Filtered	Hygienic enough	Yes	Temparature, Weather, Accomodation	Yes	Yes	The Pfizer/BioNTech Comirnaty vaccine	Dose 2	Yes	Often	Academic pressure, Society	Moderate	No	Yes	Yes	Yes	No	Yes	Depression, Stress, Anxiety, Panic attack	Yes	Yes	I hesitate a lot but I try	Strongly disagree
2023-07-16 14:16:07	amrsad1952@gmail.com	MST. RAHANA PERVIN RITU	Female	18-20	rahanaritu2003@gmail.com	university of dhaka	2021-22	GAIBANDHA	Resident of hall	Yes	More than 5 times	Jaundice, Fever, Dengue, Flu	No	N/A	N/A	Yes	Yes	Oral (If you had tablet, syrup and others)	Allopathy	Paracetamol, Vitamin, Calcium tablet	No	No	No	N/A	Homemade/ Self made, Hall canteen, Restaurant, University canteen	Yes	Filtered	Unhygienic	No	Weather, Food quality	No	Yes	The Sinopharm COVID-19 vaccine	All doses	Yes	Always	Academic pressure, Financial problem, Accommodation problem	Moderate	Maybe	No	No	Yes	No	No	Depression, Stress, Lack of confidence, Mood disorder, Eating disorder ( You don't feel hungry or too much hungry)	No	No	I hesitate a lot but I try	Agree
2023-07-16 14:32:29	amrsad1952@gmail.com	SUVRO SARKAR	Male	18-20	suvrosarkar7@gmail.com	university of dhaka	2021-22	panchagarh	Resident of hall	Yes	More than 5 times	Jaundice, Fever, Dengue, Diarrhea, Flu	No	n/a	N/A	Yes	Yes	Oral (If you had tablet, syrup and others)	Allopathy	Paracetamol, Vitamin	No	Yes	Yes	No	Hall canteen, University canteen	Yes	Tap water	Unhygienic	Yes	Temparature, Weather, Food quality, Accomodation	No	Yes	The Pfizer/BioNTech Comirnaty vaccine	Dose 2	Yes	Sometimes	Academic pressure, Financial problem, Accommodation problem, Lack of interaction with others	Moderate	Yes	Yes	Yes	Yes	No	No	Depression, Loneliness, Stress, Lack of confidence	No	No	I hesitate a lot but I try	Moderate
2023-07-16 14:37:18	amrsad1952@gmail.com	MD. TANVIR SHUVO	Male	18-20	whoistanvirshuvo@gmail.com	university of dhaka	2021-22	TANGAIL	Non-resident of hall	Yes	Less than 5 times	MENTAL HEALTH	No	N/A	N/A	Yes	Yes	Oral (If you had tablet, syrup and others)	Allopathy	Paracetamol, Vitamin, Tufnil, Antacid	No	No	Yes	No	Hall canteen, Restaurant, University canteen	Yes	Boiled	Hygienic enough	No	Weather	No	Yes	The Pfizer/BioNTech Comirnaty vaccine	All doses	Yes	Always	Academic pressure, Financial problem, Society, Accommodation problem, Lack of interaction with others	Not so good	No	No	No	Yes	No	No	Depression, Loneliness, Stress, Inferiority Complex, Lack of confidence, Addiction, Anxiety, Mood disorder, Panic attack, Eating disorder ( You don't feel hungry or too much hungry)	No	No	I hesitate a lot but I try	Strongly disagree
2023-07-16 14:43:59	amrsad1952@gmail.com	SHABEHA ISLAM	Female	18-20	01787336329	university of dhaka	2021-22	NARAIL	Resident of hall	Yes	More than 5 times	Jaundice, Fever, Dengue, Diarrhea, Flu, MENTAL HEALTH ISSUES	Yes	SINUSITIS	Increased	Yes	Yes	Oral (If you had tablet, syrup and others)	Allopathy	Paracetamol, Vitamin, Zinc/ Folic acid, Tufnil, Antacid	No	No	No	N/A	Homemade/ Self made, Hall canteen, Restaurant, University canteen	Yes	Filtered	Unhygienic	Yes	Temparature, Food quality	Yes	Yes	The Pfizer/BioNTech Comirnaty vaccine	Dose 2	Yes	Always	Academic pressure, Financial problem, Society, Accommodation problem, Lack of interaction with others	Moderate	No	No	No	No	No	No	Depression, Loneliness, Stress, Inferiority Complex, Lack of confidence, Addiction, Anxiety, Mood disorder	No	No	I hesitate a lot but I try	Strongly disagree
2023-07-16 14:48:46	amrsad1952@gmail.com	MOINUL	Male	21-23	01754318548	university of dhaka	2021-22	RAJBARI	Resident of hall	Yes	Less than 5 times	Jaundice, Fever, Dengue, Diarrhea, Flu	No	N/A	N/A	Yes	Yes	Oral (If you had tablet, syrup and others)	Allopathy	Paracetamol, Vitamin, Tufnil, Antacid	No	No	Yes	No	Hall canteen	No	Tap water	Unhygienic	No	Temparature, Weather	No	No	The Pfizer/BioNTech Comirnaty vaccine	All doses	Yes	Always	Academic pressure, Financial problem, Society, Accommodation problem, Lack of interaction with others, Excessive tuition	Moderate	No	No	Yes	No	No	No	Depression, Stress, Mood disorder	No	Yes	I hesitate a lot but I try	Moderate
2023-07-16 14:55:15	amrsad1952@gmail.com	MEHIDI HASAN	Male	21-23	01533854593	university of dhaka	2021-22	NARAYANGONJ	Non-resident of hall	Yes	More than 5 times	Fever, Diarrhea, Flu	Yes	TYPHOID	Decreased	Yes	Yes	Oral (If you had tablet, syrup and others)	Allopathy	Paracetamol, Vitamin, Calcium tablet, Zinc/ Folic acid, Antacid	No	No	No	N/A	Homemade/ Self made, Hall canteen, Restaurant, University canteen	No	Tap water	Hygienic enough	Yes	Temparature, Weather, Food quality, Accomodation	No	Yes	The Pfizer/BioNTech Comirnaty vaccine	Dose 2	Yes	Often	Society, Accommodation problem, Lack of interaction with others	Moderate	Maybe	No	No	Yes	No	No	Depression, Loneliness, Eating disorder ( You don't feel hungry or too much hungry)	No	No	I hesitate a lot but I try	Agree
2023-07-16 15:47:54	amrsad1952@gmail.com	AKRAM SAMI	Male	18-20	01521257900	university of dhaka	2021-22	BRAHMONBARIA	Resident of hall	Yes	More than 5 times	Fever, Dengue, Flu	Yes	ALLERGIC FLU	No change	Yes	Yes	Oral (If you had tablet, syrup and others)	Allopathy	Paracetamol, Fexofenadin, Antacid	Yes	No	Yes	No	Homemade/ Self made, Hall canteen, Restaurant, University canteen	Yes	Tap water	Hygienic enough	No	Temparature, Weather	Yes	Yes	The Pfizer/BioNTech Comirnaty vaccine	Dose 2	Yes	Always	Academic pressure, Financial problem, Society, Accommodation problem, Lack of interaction with others	Moderate	No	No	No	No	Yes	No	OCD (Obsessive compulsive disorder), Panic attack, Eating disorder ( You don't feel hungry or too much hungry)	No	No	Yes I do it every time	Disagree
2023-07-16 15:54:27	amrsad1952@gmail.com	LABEBA CHOWDHURY	Female	21-23	01741299090	university of dhaka	2021-22	NAOGAON	Resident of hall	Yes	More than 5 times	Jaundice, Fever, Diarrhea, Flu	Yes	ASTHMA	No change	Yes	No	Oral (If you had tablet, syrup and others)	Allopathy	Paracetamol, Vitamin, Aspirin, Fexofenadin, Zinc/ Folic acid	Yes	No	No	N/A	Homemade/ Self made, Hall canteen, Restaurant, University canteen	Yes	Filtered	Hygienic enough	Yes	Temparature, Weather, Accomodation	No	Yes	The Pfizer/BioNTech Comirnaty vaccine	Dose 2	Yes	Often	Academic pressure, Financial problem, Excessive tuition, FAMILY ISSUE	Moderate	No	No	No	Yes	No	No	Depression, Loneliness, Stress, Inferiority Complex, Lack of confidence, Addiction, Anxiety, Mood disorder	Yes	No	I hesitate a lot but I try	Disagree
2023-07-16 16:43:34	amrsad1952@gmail.com	MAISHA SAMIA HAQUE	Female	18-20	maishasamiahaque@gmail.com	university of dhaka	2021-22	brahmanbaria	Resident of hall	Yes	More than 5 times	Jaundice, Fever	Yes	ASTHMA	Decreased	Yes	Yes	Oral (If you had tablet, syrup and others)	Allopathy	Paracetamol, Vitamin, Calcium tablet, Aspirin	Yes	No	No	N/A	Homemade/ Self made, Restaurant, University canteen	Yes	Boiled	Unhygienic	No	Temparature, Weather, Accomodation	No	Yes	The Pfizer/BioNTech Comirnaty vaccine	All doses	Yes	Sometimes	Academic pressure, Society	Moderate	Maybe	No	No	Yes	No	No	Depression, Stress, Inferiority Complex, Lack of confidence	No	No	I hesitate a lot but I try	Moderate
2023-07-16 17:54:50	amrsad1952@gmail.com	MST. RAHILA ERAM	Female	18-20	eramrahila@gmail.com	university of dhaka	2021-22	bogura	Resident of hall	Yes	Less than 5 times	Fever, Dengue, Diarrhea, Flu, FUNGAL INFECTION	Yes	NASAL PROBLEM	No change	Yes	Yes	Oral (If you had tablet, syrup and others), Ointment	Allopathy	Paracetamol, Aspirin, ANTIFUNGAL, ANTIASTHMA	Yes	No	Yes	No	Homemade/ Self made, Hall canteen, Restaurant, University canteen	Yes	Filtered	Unhygienic	Yes	Temparature, Weather	Yes	Yes	The Pfizer/BioNTech Comirnaty vaccine	Dose 1	Yes	Sometimes	Academic pressure	Moderate	No	No	Yes	Yes	Yes	No	Stress, Inferiority Complex, Lack of confidence, Anxiety, Panic attack, Eating disorder ( You don't feel hungry or too much hungry)	No	Yes	I hesitate a lot but I try	Moderate
2023-07-16 18:01:21	amrsad1952@gmail.com	FAHARIA AFRIN	Female	18-20	01840694691	university of dhaka	2021-22	FENI	Resident of hall	Yes	More than 5 times	Jaundice, Fever, Dengue, Diarrhea, MGRAINE	Yes	MIGRAINE	Increased	Yes	Yes	Oral (If you had tablet, syrup and others)	Allopathy	Paracetamol, Vitamin, Aspirin	No	No	No	N/A	Homemade/ Self made, Hall canteen, Restaurant	No	Filtered	Hygienic enough	Yes	Temparature, Weather, Accomodation	Yes	Yes	The Pfizer/BioNTech Comirnaty vaccine	All doses	Yes	Often	Academic pressure, Financial problem, Accommodation problem	Moderate	Maybe	No	Yes	No	No	No	Loneliness, Stress, Anxiety	No	No	I just can't	Moderate
2023-07-16 18:05:31	amrsad1952@gmail.com	MASUMA MOMTAZ	Female	21-23	masumasusmita12@gmail.com	university of dhaka	2021-22	BOGURA	Resident of hall	Yes	More than 5 times	Jaundice, Fever, Dengue, Diarrhea, Flu	No	N/A	N/A	Yes	Yes	Oral (If you had tablet, syrup and others), Injection	Allopathy	Paracetamol, Vitamin, Tufnil, Antacid	No	No	Yes	No	Homemade/ Self made, Restaurant, University canteen	Yes	Boiled	Unhygienic	No	Temparature, Weather, Food quality, Accomodation	Yes	Yes	The Pfizer/BioNTech Comirnaty vaccine	All doses	Yes	Always	Academic pressure, Financial problem, Society, Accommodation problem, Lack of interaction with others, Excessive tuition, FAMILY	Not so good	No	No	No	Yes	No	No	Depression, Loneliness	No	No	I hesitate a lot but I try	Moderate
2023-07-16 18:10:39	amrsad1952@gmail.com	KAUSAR	Male	18-20	kawsarshuvo93@gmail.com	university of dhaka	2021-22	rangpur	Resident of hall	Yes	Less than 5 times	Fever, Diarrhea, Flu, mental	No	N/A	N/A	Yes	Yes	Powder	Allopathy	Paracetamol, Vitamin, Calcium tablet, Tufnil, Antacid	No	No	Yes	No	Made by home maid, Hall canteen, Restaurant, University canteen	Yes	Filtered	Unhygienic	Yes	Temparature, Weather, Food quality, Accomodation	No	Yes	The Pfizer/BioNTech Comirnaty vaccine	Dose 2	Yes	Sometimes	Academic pressure, Financial problem	Moderate	No	No	No	Yes	No	No	Depression, Loneliness	No	No	I hesitate a lot but I try	Agree
2023-07-16 18:15:39	amrsad1952@gmail.com	FATEMA AKHTER RINKY	Female	18-20	fa502336@gmail.com	university of dhaka	2021-22	chadpur	Resident of hall	Yes	More than 5 times	Jaundice, Fever, Dengue, Flu	Yes	skin disease	Increased	Yes	Yes	Oral (If you had tablet, syrup and others), Ointment	Allopathy	Paracetamol, Vitamin, Zinc/ Folic acid, Tufnil, Antacid	No	No	No	n/a	Homemade/ Self made, Hall canteen, Restaurant, University canteen	No	Tap water	Hygienic enough	Yes	Temparature, Weather, Food quality, Accomodation	No	Yes	The Pfizer/BioNTech Comirnaty vaccine	Dose 2	Yes	Sometimes	Academic pressure, Financial problem, Lack of interaction with others	Not so good	No	No	No	Yes	No	No	Stress, Inferiority Complex, Lack of confidence	No	No	I just can't	Disagree
2023-07-16 18:20:14	amrsad1952@gmail.com	TITHI BARAI	Female	21-23	snehamimi25@gmail.com	university of dhaka	2021-22	RAJBARI	Resident of hall	Yes	Less than 5 times	Fever, Diarrhea, Flu	Yes	COVID	Increased	Yes	Yes	Oral (If you had tablet, syrup and others)	Allopathy	Paracetamol, Vitamin, Tufnil, Antacid	No	No	Yes	Yes	Homemade/ Self made, Hall canteen, Restaurant, University canteen	Yes	Tap water	Unhygienic	No	Weather, Food quality, Accomodation	Yes	Yes	The Pfizer/BioNTech Comirnaty vaccine	Dose 2	Yes	Always	Academic pressure, Financial problem	Very friendly	No	No	No	Yes	No	No	Depression, Loneliness, Stress, Inferiority Complex, Lack of confidence, Addiction, Anxiety, Mood disorder, Panic attack, Eating disorder ( You don't feel hungry or too much hungry)	No	No	I hesitate a lot but I try	Moderate
2023-07-16 18:25:05	amrsad1952@gmail.com	MITU	Female	21-23	mushfekamitu@gmail.com	university of dhaka	2019-20	noakhali	Resident of hall	Yes	More than 5 times	Fever, Diarrhea	No	N/A	N/A	Yes	Yes	Oral (If you had tablet, syrup and others)	Allopathy	Paracetamol, Fexofenadin, Antacid	No	No	No	N/A	Hall canteen, University canteen	Yes	Tap water	Unhygienic	No	Temparature, Weather, Food quality	No	Yes	The Sinopharm COVID-19 vaccine	All doses	Yes	Always	Academic pressure, Financial problem	Moderate	Maybe	No	No	Yes	Yes	No	Depression, Loneliness, Stress, Inferiority Complex, Lack of confidence, Addiction, OCD (Obsessive compulsive disorder), Anxiety, Mood disorder, Panic attack, Eating disorder ( You don't feel hungry or too much hungry)	No	No	I just can't	Disagree
2023-07-16 18:29:56	amrsad1952@gmail.com	SHAHADAT HOSSAIN	Male	21-23	sahadat-32-2019917759@gmail.com	university of dhaka	2019-20	cumilla	Non-resident of hall	No	Less than 5 times	Fever, Diarrhea, Flu	No	N/A	N/A	Yes	Yes	Oral (If you had tablet, syrup and others)	Allopathy	Paracetamol, Vitamin, Tufnil, Antacid	No	No	No	N/A	Homemade/ Self made, Made by home maid, Restaurant, University canteen	Yes	Bottled water	Hygienic enough	No	Temparature, Weather	No	Yes	The Sinopharm COVID-19 vaccine	Dose 2	Yes	Often	Academic pressure, Financial problem, Society, Accommodation problem	Moderate	Maybe	No	No	Yes	Yes	No	Depression, Stress, Addiction	No	No	I hesitate a lot but I try	Agree
2023-07-16 18:49:19	amrsad1952@gmail.com	NAYEMUR TAMAL	Male	21-23	nayeemur-32-2019317746	university of dhaka	2019-20	DHAKA	Non-resident of hall	Yes	Less than 5 times	Fever, Flu	Yes	COVID	Decreased	Yes	Yes	Oral (If you had tablet, syrup and others)	Allopathy	Paracetamol, Aspirin, Fexofenadin, Tufnil, Antacid	No	No	No	N/A	Homemade/ Self made, Hall canteen, Restaurant, University canteen	Yes	Boiled	Hygienic	No	Temparature, Weather	Yes	Yes	The SII/COVISHIELD and AstraZeneca/AZD1222 vaccines	All doses	Yes	Sometimes	Academic pressure, Financial problem, Society	Moderate	Maybe	No	No	Yes	No	No	Depression, Stress, Anxiety, Mood disorder	No	No	Yes I do it every time	Agree
2023-07-16 18:54:40	amrsad1952@gmail.com	TANVIR HAYDAR	Male	21-23	tanvirovid0@gmail.com	university of dhaka	2019-20	barishal	Resident of hall	Yes	More than 5 times	Jaundice, Fever, Dengue, Diarrhea, Flu	Yes	typhoid	Decreased	Yes	Yes	Oral (If you had tablet, syrup and others), Ointment	Allopathy, Homeopathy	Paracetamol, Vitamin	No	No	Yes	No	Made by home maid, Hall canteen, Restaurant, University canteen	Yes	Boiled	Unhygienic	Yes	Temparature, Weather, Food quality, Accomodation	No	Yes	The Sinovac-CoronaVac vaccine	Dose 1	Yes	Sometimes	Academic pressure, Financial problem, Society	Moderate	Maybe	No	No	Yes	No	No	Depression, Loneliness, Stress, Inferiority Complex, Lack of confidence	No	No	I just can't	Moderate
2023-07-16 19:14:10	amrsad1952@gmail.com	Al Asmaul Hossain	Male	21-23	alasmaul520@gmail.com	university of dhaka	2019-20	dinajpur	Resident of hall	Yes	More than 5 times	Jaundice, Fever, Dengue, Diarrhea, Flu	Yes	scabies	No change	Yes	Yes	Oral (If you had tablet, syrup and others), Ointment	Allopathy	Paracetamol, Vitamin, Aspirin, Antacid	No	No	No	n/a	Hall canteen	Yes	Tap water	Unhygienic	No	Temparature, Weather, Food quality, Accomodation	No	Yes	The Pfizer/BioNTech Comirnaty vaccine	Dose 2	Yes	Often	Academic pressure, Financial problem, Accommodation problem, Lack of interaction with others	Moderate	No	No	No	Yes	Yes	No	Depression, Loneliness, Stress, Inferiority Complex	No	No	I hesitate a lot but I try	Agree
2023-07-16 19:24:14	amrsad1952@gmail.com	MD TANVIR AHMED	Male	21-23	ahmedtanvir6648@gmail.com	university of dhaka	2020-21	GAIBANDHA	Resident of hall	Yes	More than 5 times	Jaundice, Fever, Dengue, Diarrhea, Flu, ALLERGY	Yes	ALLLERGY	Increased	Yes	Yes	Oral (If you had tablet, syrup and others), Ointment	Allopathy	Paracetamol, Vitamin, Fexofenadin	No	No	Yes	No	Hall canteen, Restaurant, University canteen	Yes	Filtered	Unhygienic	No	Temparature, Weather, Food quality, Accomodation	No	Yes	The Sinopharm COVID-19 vaccine	Dose 2	Yes	Sometimes	Academic pressure, Financial problem, Accommodation problem	Moderate	Maybe	No	No	Yes	Yes	No	Depression, Loneliness, Stress	No	No	Yes I do it every time	Strongly agree
2023-07-16 19:28:08	rtrrtrahat666@gmail.com	Mahatab Uddin Chowdhury	Male	21-23	rtrahat666@gmail.com	CUET	2021-22	Brahmanbaria	Resident of hall	Yes	Less than 5 times	Fever	No	N/A	N/A	Yes	Yes	Oral (If you had tablet, syrup and others)	Allopathy	Paracetamol, Tufnil	No	No	Yes	Yes	Hall canteen	Yes	Filtered	Hygienic enough	No	Temparature	No	Yes	The Pfizer/BioNTech Comirnaty vaccine	All doses	Yes	Often	Academic pressure	Moderate	No	No	Yes	Yes	Yes	No	Depression, Loneliness, Anxiety	No	No	I hesitate a lot but I try	Agree
2023-07-16 19:37:40	amrsad1952@gmail.com	NOOR E MEEM	Female	21-23	nooremeem@gmailcom	university of dhaka	2019-20	JAMALPUR	Resident of hall	Yes	More than 5 times	Jaundice, Fever, Dengue, Diarrhea, Flu	No	N/A	N/A	Yes	Yes	Oral (If you had tablet, syrup and others)	Allopathy	Paracetamol, Vitamin, Tufnil, Antacid	No	No	No	N/A	Homemade/ Self made, Restaurant, University canteen	Yes	Tap water	Unhygienic	No	Temparature, Weather, Food quality, Accomodation	No	Yes	The Sinopharm COVID-19 vaccine	All doses	Yes	Sometimes	Academic pressure, Society, Accommodation problem	Moderate	Maybe	No	No	Yes	Yes	Yes	Depression, Loneliness, Stress	No	No	I hesitate a lot but I try	Moderate
2023-07-16 19:43:26	amrsad1952@gmail.com	KOLLOL PODDAR	Male	21-23	kollol23@gmail.com	university of dhaka	2020-21	MYMENSINGH	Resident of hall	Yes	More than 5 times	Jaundice, Fever, Dengue, Diarrhea	No	N/A	N/A	Yes	Yes	Oral (If you had tablet, syrup and others)	Allopathy	Paracetamol, Vitamin	No	No	No	N/A	Hall canteen, Restaurant, University canteen	Yes	Tap water	Unhygienic	No	Temparature, Weather, Food quality	No	Yes	The Sinopharm COVID-19 vaccine	Dose 1	Yes	Always	Academic pressure, Financial problem, Society, Accommodation problem	Moderate	Maybe	No	No	No	No	No	Mood disorder	No	No	I hesitate a lot but I try	Agree
2023-07-16 19:56:03	amrsad1952@gmail.com	JANNATUL BUSHRA	Female	21-23	bushrajannatul2002@gmail.com	university of dhaka	2020-21	kishorgonj	Resident of hall	Yes	More than 5 times	Jaundice, Fever, Diarrhea, Flu	Yes	asthma	Increased	Yes	Yes	Oral (If you had tablet, syrup and others)	Allopathy	Paracetamol, Vitamin, Aspirin, Zinc/ Folic acid	Yes	No	Yes	No	Homemade/ Self made, Hall canteen	No	Tap water	Unhygienic	Yes	Temparature, Weather, Food quality, Accomodation	No	Yes	The SII/COVISHIELD and AstraZeneca/AZD1222 vaccines	Dose 2	Yes	Always	Academic pressure, Financial problem, Society	Moderate	Maybe	No	No	No	No	No	Depression, Loneliness, Stress, Inferiority Complex, Lack of confidence, Anxiety	No	No	I hesitate a lot but I try	Moderate
2023-07-16 20:11:05	amrsad1952@gmail.com	FARHANA AHMED	Female	21-23	farhanazaman07725@gmail.com	university of dhaka	2020-21	mymensingh	Resident of hall	Yes	More than 5 times	Fever, Dengue, Diarrhea, Flu	No	n/a	N/A	Yes	Yes	Oral (If you had tablet, syrup and others)	Allopathy	Paracetamol, Vitamin, Calcium tablet, Fexofenadin, Tufnil, Antacid	Yes	No	No	n/a	Hall canteen	Yes	Bottled water	Unhygienic	Yes	Food quality, Accomodation	No	Yes	The SII/COVISHIELD and AstraZeneca/AZD1222 vaccines	All doses	Yes	Often	Academic pressure, Financial problem, Society, Accommodation problem, Lack of interaction with others	Moderate	Yes	No	No	No	No	No	Depression, Loneliness, Stress, Inferiority Complex, Lack of confidence, Addiction, Anxiety, Mood disorder	No	No	I just can't	Strongly disagree
2023-07-17 10:37:52	noirita.noor.khan@gmail.com	Noor	Female	21-23	noirita.noor.khan@gmail.com	Independent University Bangladesh	2021-22	Dhaka	Non-resident of hall	No	Less than 5 times	Fever	Yes	Headache	No change	Yes	Yes	Oral (If you had tablet, syrup and others)	Allopathy	Tufnil	No	No	Yes	Yes	University canteen	No	Filtered	Hygienic	Yes	Temparature	No	Yes	The Sinovac-CoronaVac vaccine	Dose 2	Yes	Always	Academic pressure, Society, Lack of interaction with others	Moderate	Maybe	No	No	No	Yes	Yes	Stress, Lack of confidence, Anxiety, Panic attack	Yes	No	I just can't	Moderate
2023-07-17 10:43:43	maishatasnim139@gmail.com	Maisha Tasnim Adri	Female	21-23	maishatasnim139@gmail.com	Ahsanullah university og science and technology	2020-21	Dhaka	Self accommodated (If you bear your own expense)	Yes	Less than 5 times	Fever	No	N/A	N/A	No	No	Oral (If you had tablet, syrup and others)	Allopathy	Tufnil	No	No	No	N/A	Homemade/ Self made	Yes	Boiled	Hygienic	No	Temparature	No	Yes	The Sinopharm COVID-19 vaccine	All doses	Yes	Sometimes	Academic pressure, Lack of interaction with others	Very friendly	No	No	Yes	No	Yes	Yes	Depression	No	No	Yes I do it every time	Disagree
2023-07-17 10:50:18	nadiamahajabin23@gmail.com	Nadia Mahajabin	Female	21-23	nadiamahajabin23@gmail.com	Bangladesh University Of Engineering And Technology	2020-21	Munshigonj	Non-resident of hall	No	Never	N/A	Yes	Dust Allergy	Decreased	Yes	Yes	Oral (If you had tablet, syrup and others)	Allopathy	Vitamin, Calcium tablet, Azythromycin, Zinc/ Folic acid	No	No	Yes	Yes	Homemade/ Self made, Restaurant, University canteen	Yes	Filtered	Hygienic	Yes	Temparature, Weather	No	Yes	The SII/COVISHIELD and AstraZeneca/AZD1222 vaccines	All doses	Yes	Often	Academic pressure, Financial problem, Society, Accommodation problem, Lack of interaction with others, Excessive tuition	Very friendly	Maybe	No	Yes	Yes	No	No	Stress, Inferiority Complex, Lack of confidence, Addiction, Anxiety	No	No	I hesitate a lot but I try	Agree
2023-07-17 12:09:10	promy1203@gmail.com	Tabassum Shikder Promy	Female	21-23	promy1203@gmail.com	Bangladesh University of Engineering and Technology	2020-21	Cumilla	Non-resident of hall	Yes	Less than 5 times	Fever	No	N/A	N/A	No	No	Oral (If you had tablet, syrup and others)	Allopathy	Paracetamol, Tufnil	No	No	No	N/A	Homemade/ Self made, Hall canteen, Restaurant, University canteen	Yes	Tap water	Hygienic enough	No	Temparature, Weather	No	Yes	The Sinopharm COVID-19 vaccine	All doses	Yes	Always	Academic pressure, Society, Lack of interaction with others	Moderate	No	No	No	Yes	Yes	No	Depression, Stress, Inferiority Complex, Lack of confidence, Mood disorder	No	No	Yes I do it every time	Moderate
2023-07-17 13:13:18	kousikroy288@gmail.com	Kousik Roy	Male	21-23	01744209451	Ahsanullah University of Science & Technology	2021-22	Netrakona	Non-resident of hall	No	Less than 5 times	Fever	No	N/A	N/A	No	No	Oral (If you had tablet, syrup and others)	Allopathy	Tufnil	No	Yes	Yes	No	Homemade/ Self made	No	Filtered	Hygienic	No	Temparature	No	Yes	The Moderna COVID-19 vaccine	All doses	No	Never	Academic pressure	Very friendly	Maybe	No	No	Yes	Yes	Yes	Depression	No	No	I just can't	Agree
2023-07-17 17:45:07	riazmridha101@gmail.com	Riaz	Male	18-20	riazmridha101@gmail.com	University of Dhaka	2021-22	Munshiganj	Non-resident of hall	No	Never	N/A	No	N/A	N/A	No	No	Oral (If you had tablet, syrup and others)	Allopathy	Paracetamol, Vitamin, Calcium tablet	No	No	No	N/A	Hall canteen, Restaurant, University canteen	Yes	Filtered	Hygienic enough	No	Weather	No	Yes	The SII/COVISHIELD and AstraZeneca/AZD1222 vaccines	All doses	No	Never	Excessive tuition,	Very friendly	Maybe	No	No	Yes	Yes	Yes	Panic attack	No	No	I hesitate a lot but I try	Agree
2023-07-17 18:01:26	abir236961@gmail.com	Arafin abbas	Male	18-20	01964367730	Dhaka university	2021-22	Chandpur	Non-resident of hall	No	Less than 5 times	Fever	No	N/A	N/A	No	Yes	Oral (If you had tablet, syrup and others)	Allopathy	Paracetamol	No	No	No	N/A	Hall canteen	Yes	Bottled water	Hygienic enough	Yes	Food quality, Accomodation	Yes	Yes	The Pfizer/BioNTech Comirnaty vaccine	All doses	Yes	Often	Academic pressure	Moderate	Yes	Yes	No	No	No	No	Depression, Stress, Inferiority Complex, Lack of confidence, OCD (Obsessive compulsive disorder), Anxiety, Panic attack, Eating disorder ( You don't feel hungry or too much hungry)	No	No	I hesitate a lot but I try	Moderate
2023-07-17 18:11:10	tahiyaafrin@yahoo.com	Tanjila Akter	Female	21-23	tahiyaafrin@yahoo.com	BUET	2020-21	Patuakhali	Non-resident of hall	No	Less than 5 times	Fever, Diarrhea, Flu	No	Allergy, acidity	No change	Yes	Yes	Oral (If you had tablet, syrup and others), Ointment	Allopathy	Paracetamol, Zinc/ Folic acid, Antacid	No	No	No	Yes	Homemade/ Self made, Restaurant, University canteen	No	Boiled	Hygienic enough	Yes	Temparature, Weather	No	Yes	The Sinopharm COVID-19 vaccine	Dose 2	Yes	Often	Academic pressure, Financial problem, Society, Lack of interaction with others	Moderate	Maybe	No	Yes	Yes	No	No	Depression, Loneliness, Stress, Inferiority Complex, Lack of confidence, OCD (Obsessive compulsive disorder), Anxiety, Mood disorder, Eating disorder ( You don't feel hungry or too much hungry)	No	No	I hesitate a lot but I try	Moderate
2023-07-17 18:15:54	ai5992615@gmail.com	Md. Arafat Islam	Male	21-23	ai5992615@gmail.com	University of Dhaka	2021-22	Pabna	Non-resident of hall	No	Never	N/A	No	N/A	N/A	No	No	Oral (If you had tablet, syrup and others)	Allopathy	Paracetamol, Antacid	No	No	No	n/a	Hall canteen, Restaurant, University canteen	Yes	Filtered	Hygienic enough	No	Temparature, Weather, Food quality, Accomodation	No	Yes	The Pfizer/BioNTech Comirnaty vaccine	Dose 2	Yes	Rarely	Academic pressure, Accommodation problem	Moderate	Maybe	No	No	Yes	Yes	Yes	Stress, Lack of confidence	No	No	I hesitate a lot but I try	Moderate
2023-07-17 19:06:24	princeprantu2001@gmail.com	Prantu Datta	Male	21-23	Princeprantu2001@gmail.com	Bangladesh University of Engineering and technology	2020-21	Chattagram	Resident of hall	Yes	Less than 5 times	Fever, Diarrhea	No	N/A	Decreased	No	Yes	Oral (If you had tablet, syrup and others)	Allopathy	Paracetamol, Vitamin, Tufnil	No	No	No	N!/A	Hall canteen, Restaurant, University canteen	Yes	Bottled water	Hygienic enough	No	Temparature, Food quality, Accomodation	No	Yes	The Moderna COVID-19 vaccine	Dose 2	Yes	Sometimes	Academic pressure, Accommodation problem, Lack of interaction with others	Moderate	No	No	Yes	Yes	No	No	Depression, Loneliness, Stress, Addiction, OCD (Obsessive compulsive disorder), Anxiety	No	No	I just can't	Moderate
2023-07-17 21:04:04	amrsad1952@gmail.com	MD EMRAN KABIR	Male	21-23	01521399803	university of dhaka	2019-20	MYMENSINGH	Resident of hall	Yes	More than 5 times	Jaundice, Fever, Diarrhea	Yes	SKIN	Increased	Yes	Yes	Oral (If you had tablet, syrup and others), Ointment	Allopathy	Paracetamol, Vitamin, Calcium tablet, Tufnil, Antacid	No	Yes	Yes	No	Homemade/ Self made, Hall canteen, Restaurant, University canteen	Yes	Tap water	Unhygienic	Yes	Temparature, Weather, Food quality, Accomodation	No	Yes	The Pfizer/BioNTech Comirnaty vaccine	Dose 2	Yes	Always	Academic pressure, Financial problem, Society, Accommodation problem, Lack of interaction with others	Not so good	No	No	No	No	No	No	Depression, Loneliness, Stress, Inferiority Complex, Lack of confidence, Addiction, Anxiety, Mood disorder, Panic attack, Eating disorder ( You don't feel hungry or too much hungry)	No	No	I just can't	Strongly disagree
2023-07-17 21:36:10	amrsad1952@gmail.com	ANKITA SAHA	Female	21-23	01308797275	university of dhaka	2019-20	CUMILLA	Resident of hall	Yes	Less than 5 times	Fever, Dengue, Diarrhea, Flu	Yes	SKIN DISEASE	Increased	Yes	Yes	Oral (If you had tablet, syrup and others), Ointment	Allopathy	Paracetamol, Vitamin, Calcium tablet, Tufnil, Antacid	No	Yes	Yes	No	Homemade/ Self made, Hall canteen, Restaurant, University canteen	Yes	Tap water	Unhygienic	Yes	Temparature, Weather, Food quality, Accomodation	No	Yes	The Moderna COVID-19 vaccine	All doses	Yes	Sometimes	Academic pressure, Society, Accommodation problem	Moderate	Yes	No	No	Yes	Yes	No	Depression, Stress, Anxiety, Panic attack	No	No	I hesitate a lot but I try	Moderate
2023-07-17 22:49:44	hajirarahman02@gmail.com	Hajira Rahman Mishi	Female	21-23	01626727709	University of Dhaka	2018-19	Barishal	Non-resident of hall	Yes	More than 5 times	Weakness, migrane	No	N/A	N/A	No	No	Oral (If you had tablet, syrup and others)	Allopathy, Homeopathy	Paracetamol, Fexofenadin	No	No	No	N/A	Homemade/ Self made, Hall canteen, University canteen	Yes	Bottled water	Hygienic enough	No	Temparature, Weather	No	Yes	The Pfizer/BioNTech Comirnaty vaccine	Dose 2	Yes	Often	Academic pressure	Very friendly	Yes	No	Yes	Yes	No	No	Depression, Loneliness, Stress, Inferiority Complex, Lack of confidence, Anxiety, Panic attack	No	No	I hesitate a lot but I try	Strongly agree
2023-07-18 10:04:24	anikashraf43@gmail.com	MD:Ashraful Alam	Male	21-23	01580457162	University of Dhaka	2020-21	Mymensingh	Self accommodated (If you bear your own expense)	Yes	Less than 5 times	Fever, Flu	Yes	অ্যাজমা	Decreased	Yes	Yes	Oral (If you had tablet, syrup and others)	Allopathy	Azythromycin,	No	No	No	N/A	Hall canteen	Yes	Filtered	Hygienic	No	Temparature, Weather, Food quality, Accomodation	No	Yes	The Sinovac-CoronaVac vaccine	Dose 1	Yes	Always	Academic pressure, Excessive tuition	Very friendly	Yes	No	No	Yes	No	No	Depression, Loneliness, Stress, Lack of confidence, Addiction, Anxiety, Mood disorder, Panic attack	No	No	I just can't	Moderate
[truncated: 14 more columns]
